# Supplementary material for: N-(2,4-Dimethyl­phen­yl)-2,4-dimethyl­benzene­sulfonamide
Source: Acta Crystallogr Sect E Struct Rep Online. 2010 Apr 14;66(Pt 5):o1059. doi: 10.1107/S1600536810012663 (PMC2979055; doi:10.1107/S1600536810012663)
Supplement: Supplementary file 2 [file e-66-o1059-Isup2.hkl]

# 
# h,k,l, Fc-squared, Fo-squared, sigma(Fo-squared) and status flag 
# 
data_I
_shelx_title ' S63 P-1' 
_shelx_refln_list_code          4 
_shelx_F_calc_maximum      123.85 
_exptl_crystal_F_000       308.00 
_reflns_d_resolution_high  0.8367 
 
loop_ 
 _symmetry_equiv_pos_as_xyz 
 'x, y, z' 
 '-x, -y, -z' 
 
_cell_length_a     8.2250 
_cell_length_b     8.4230 
_cell_length_c    10.9920 
_cell_angle_alpha  85.580 
_cell_angle_beta   88.970 
_cell_angle_gamma  84.430 
 
_shelx_F_squared_multiplier     1.000 
 
loop_ 
 _refln_index_h 
 _refln_index_k 
 _refln_index_l 
 _refln_F_squared_calc 
 _refln_F_squared_meas 
 _refln_F_squared_sigma 
 _refln_observed_status 
   1   0   0      590.48      513.72      1.83 o 
   2   0   0     1368.73     1126.83     10.29 o 
   3   0   0       30.19       23.80      0.57 o 
   4   0   0      497.72      571.01      8.10 o 
   5   0   0       25.79       33.64      8.23 o 
   6   0   0       54.01       91.93      2.02 o 
   7   0   0       27.37       44.07     14.25 o 
   8   0   0       65.51       64.38      1.42 o 
   9   0   0        3.20        4.14      0.63 o 
  -9   1   0        9.20        6.87      4.00 o 
  -8   1   0       82.24       59.79     36.07 o 
  -7   1   0      166.79      263.06    101.25 o 
  -6   1   0      275.40      306.23     13.34 o 
  -5   1   0       12.20       11.07      0.46 o 
  -4   1   0      290.32      340.01      6.62 o 
  -3   1   0      229.48      257.95      1.85 o 
  -2   1   0       24.29       17.02      0.94 o 
  -1   1   0     2131.81     2125.13     48.31 o 
   0   1   0     2262.08     2227.95     10.30 o 
   1   1   0     3503.79     2591.94     16.40 o 
   2   1   0      996.67      893.25      9.88 o 
   3   1   0      805.38      739.26      7.30 o 
   4   1   0      187.22      247.62      3.12 o 
   5   1   0        0.42        2.03      0.46 o 
   6   1   0      128.32      119.94      3.99 o 
   7   1   0       64.90       63.41      2.09 o 
   8   1   0       52.98       59.95      1.36 o 
   9   1   0        0.33        0.72      0.35 o 
  -9   2   0       54.93       54.94      1.28 o 
  -8   2   0       71.68       68.64      1.40 o 
  -7   2   0      130.78      151.98      2.76 o 
  -6   2   0      101.91      120.01      5.93 o 
  -5   2   0      104.02       94.47      2.80 o 
  -4   2   0        6.96       13.42      0.46 o 
  -3   2   0      296.99      332.60      6.25 o 
  -2   2   0       32.59       46.89      0.76 o 
  -1   2   0      558.59      619.16      4.56 o 
   0   2   0      217.09      256.75      4.55 o 
   1   2   0       29.11       45.00      2.92 o 
   2   2   0      586.69      541.99      2.53 o 
   3   2   0      484.71      460.77      3.30 o 
   4   2   0      558.23      583.07      4.38 o 
   5   2   0      172.22      190.30      2.16 o 
   6   2   0       34.62       35.16      0.79 o 
   7   2   0        3.76        7.99      0.68 o 
   8   2   0       86.55       84.66      3.13 o 
   9   2   0       10.07       11.85      0.50 o 
  -9   3   0       36.03       34.65      1.00 o 
  -8   3   0        8.34        8.70      1.38 o 
  -7   3   0       27.73       29.39      1.54 o 
  -6   3   0      291.86      293.97      3.26 o 
  -5   3   0       13.67       11.28      0.57 o 
  -4   3   0        0.96        2.43      0.53 o 
  -3   3   0       49.89       99.57      1.59 o 
  -2   3   0     1253.59     1504.39     25.98 o 
  -1   3   0      120.53      107.58      3.60 o 
   0   3   0       46.07       71.63      2.58 o 
   1   3   0        2.58        7.65      0.29 o 
   2   3   0      126.99      115.24      3.08 o 
   3   3   0      144.41      121.81      2.02 o 
   4   3   0        0.10        0.58      0.47 o 
   5   3   0      265.17      243.83      2.56 o 
   6   3   0        7.60        5.18      0.69 o 
   7   3   0      131.25      129.52      2.23 o 
   8   3   0        5.40        6.21      0.52 o 
   9   3   0        1.92        1.68      1.07 o 
  -8   4   0        1.67        2.91      0.57 o 
  -7   4   0       29.21       27.36      0.79 o 
  -6   4   0       24.00       20.97      0.74 o 
  -5   4   0        1.03        0.13      0.59 o 
  -4   4   0       53.65       52.90      2.01 o 
  -3   4   0      368.89      440.59      3.32 o 
  -2   4   0      239.95      302.31      2.48 o 
  -1   4   0      270.48      350.58      8.25 o 
   0   4   0        7.45        6.55      0.33 o 
   1   4   0     1168.66     1325.55     21.97 o 
   2   4   0      147.81      203.47      8.79 o 
   3   4   0       83.83      104.70      1.50 o 
   4   4   0       33.85       39.40      0.88 o 
   5   4   0      466.98      440.50     15.07 o 
   6   4   0       54.96       63.48      1.34 o 
   7   4   0       17.90       46.32      1.00 o 
   8   4   0        4.95        4.81      0.55 o 
   9   4   0        0.23        0.28      0.42 o 
  -8   5   0        3.29        3.64      0.31 o 
  -7   5   0       34.65       36.01      1.11 o 
  -6   5   0       13.96       14.82      0.62 o 
  -5   5   0      114.97      123.69      2.22 o 
  -4   5   0      166.77      176.10      4.67 o 
  -3   5   0      290.46      366.21      3.33 o 
  -2   5   0        0.14        0.39      0.65 o 
  -1   5   0      380.59      475.91      6.23 o 
   0   5   0       12.57        8.27      0.41 o 
   1   5   0       10.24        9.97      0.40 o 
   2   5   0       29.45       49.51      0.96 o 
   3   5   0        0.19        0.96      0.56 o 
   4   5   0       74.14       83.29      1.66 o 
   5   5   0        6.83        6.85      0.55 o 
   6   5   0      281.57      268.22      8.28 o 
   7   5   0        3.66        3.43      0.48 o 
   8   5   0        6.67        7.38      0.67 o 
  -7   6   0       13.94       13.61      0.93 o 
  -6   6   0        1.06        1.25      0.72 o 
  -5   6   0        1.57        1.02      0.65 o 
  -4   6   0      262.14      271.55      3.22 o 
  -3   6   0      173.79      175.09      6.02 o 
  -2   6   0       67.88       69.86      1.62 o 
  -1   6   0       49.17       54.37      1.15 o 
   0   6   0        2.80        3.08      0.46 o 
   1   6   0       64.35       82.45      1.60 o 
   2   6   0      161.16      144.52      7.35 o 
   3   6   0       66.95       73.14      3.87 o 
   4   6   0       95.39      100.48      1.93 o 
   5   6   0      558.69      565.11     22.26 o 
   6   6   0        2.35        4.81      0.56 o 
   7   6   0        3.18        2.65      0.45 o 
   8   6   0        2.73        2.70      0.80 o 
  -6   7   0       39.31       37.98      0.84 o 
  -5   7   0        1.21        2.54      0.39 o 
  -4   7   0       39.02       43.87      0.97 o 
  -3   7   0      150.69      172.07      2.56 o 
  -2   7   0       17.59       22.89      0.78 o 
  -1   7   0      701.35      757.28     10.24 o 
   0   7   0        3.99        5.74      0.52 o 
   1   7   0       29.29       28.99      0.79 o 
   2   7   0      125.97      143.16      2.95 o 
   3   7   0       43.26       46.68      1.01 o 
   4   7   0       50.62       54.71      4.09 o 
   5   7   0       42.12       40.67      0.95 o 
   6   7   0        2.86        3.25      0.46 o 
   7   7   0        0.71        0.87      0.32 o 
  -5   8   0       24.09       24.72      0.58 o 
  -4   8   0       11.12       11.84      0.49 o 
  -3   8   0       20.64       22.48      0.93 o 
  -2   8   0       54.51       62.43      1.67 o 
  -1   8   0        1.37        1.27      0.49 o 
   0   8   0       76.25       78.33      2.36 o 
   1   8   0       41.25       41.62      1.11 o 
   2   8   0      185.64      183.43      5.19 o 
   3   8   0        3.97        2.93      0.82 o 
   4   8   0       66.23       69.68      2.30 o 
   5   8   0       23.85       23.72      0.71 o 
   6   8   0       23.12       25.93      1.94 o 
  -3   9   0        0.65        0.51      0.30 o 
  -2   9   0       50.26       50.77      1.02 o 
  -1   9   0       52.08       50.54      1.15 o 
   0   9   0        0.82        0.58      0.49 o 
   1   9   0       30.60       29.93      1.33 o 
   2   9   0       78.01       81.51      3.08 o 
   3   9   0       51.44       48.02      3.66 o 
   4   9   0       78.36       69.03      1.70 o 
   5   9   0        3.44        3.18      0.36 o 
   1  10   0       49.56       45.30      1.34 o 
  -4  -9   1        2.17        1.74      0.35 o 
  -3  -9   1      106.52      105.87      1.79 o 
  -2  -9   1       34.17       34.50      1.55 o 
  -1  -9   1        1.99        3.18      0.77 o 
   0  -9   1       76.10       71.42      4.24 o 
   1  -9   1       83.05       73.76      2.52 o 
   2  -9   1        1.48        1.97      0.32 o 
   3  -9   1       25.81       25.66      0.57 o 
  -6  -8   1        6.49        6.09      0.41 o 
  -5  -8   1       82.14       80.57      2.57 o 
  -4  -8   1       15.54       16.83      1.24 o 
  -3  -8   1       45.19       45.03      1.02 o 
  -2  -8   1       77.74       76.59      1.49 o 
  -1  -8   1        2.44        2.29      0.73 o 
   0  -8   1      162.62      159.77      2.41 o 
   1  -8   1       47.55       45.64      2.24 o 
   2  -8   1        7.15        4.77      0.46 o 
   3  -8   1       44.69       48.51      3.55 o 
   4  -8   1        1.07        0.74      0.35 o 
   5  -8   1       18.78       18.97      0.50 o 
  -7  -7   1        6.60        6.93      0.39 o 
  -6  -7   1        0.26        0.23      0.56 o 
  -5  -7   1       44.78       42.08      1.51 o 
  -4  -7   1        4.06        3.14      0.52 o 
  -3  -7   1       15.04       18.95      0.98 o 
  -2  -7   1        0.24        0.54      0.45 o 
  -1  -7   1       24.29       30.54      0.83 o 
   0  -7   1      187.41      197.10      5.37 o 
   1  -7   1      287.66      291.52      6.77 o 
   2  -7   1      110.48      119.13      2.14 o 
   3  -7   1      156.56      173.84      4.32 o 
   4  -7   1        0.17        0.27      0.45 o 
   5  -7   1       10.79       15.65      0.80 o 
   6  -7   1       38.32       32.77      0.66 o 
  -8  -6   1        2.66        1.53      0.33 o 
  -7  -6   1        0.53        0.30      0.80 o 
  -6  -6   1        1.15        0.30      1.06 o 
  -5  -6   1      167.98      180.66      3.56 o 
  -4  -6   1       16.03       17.30      1.55 o 
  -3  -6   1       39.49       40.95      1.98 o 
  -2  -6   1        0.22       -0.13      0.77 o 
  -1  -6   1        6.84        7.44      0.51 o 
   0  -6   1        8.88        7.80      0.99 o 
   1  -6   1      212.99      217.56      2.83 o 
   2  -6   1      224.21      245.75     12.00 o 
   3  -6   1      287.89      245.09    153.34 o 
   4  -6   1        0.13       -0.49      0.64 o 
   5  -6   1      163.49      169.73      5.84 o 
   6  -6   1       67.06       66.75      1.54 o 
   7  -6   1       10.59        8.55      0.40 o 
  -8  -5   1       10.48       11.11      0.73 o 
  -7  -5   1        1.10        0.70      0.83 o 
  -6  -5   1      108.83      111.88      2.92 o 
  -5  -5   1       14.78       16.77      0.94 o 
  -4  -5   1        1.85        1.75      0.57 o 
  -3  -5   1       46.37       40.74      1.23 o 
  -2  -5   1      216.72      265.05      3.60 o 
  -1  -5   1        2.03        1.38      0.39 o 
   0  -5   1       14.60       19.40      0.73 o 
   1  -5   1      122.45      169.46      2.00 o 
   2  -5   1      475.26      587.33      8.20 o 
   3  -5   1      479.08      524.64     19.69 o 
   4  -5   1        2.58        4.09      0.46 o 
   5  -5   1      351.66      369.53      3.73 o 
   6  -5   1      211.44      212.72      3.38 o 
   7  -5   1        5.03        4.32      0.44 o 
  -9  -4   1        3.18        2.74      0.44 o 
  -8  -4   1       22.62       19.33      0.91 o 
  -7  -4   1       60.33       57.92      1.70 o 
  -6  -4   1     1036.52     1053.96      9.13 o 
  -5  -4   1       40.89       33.46      1.17 o 
  -4  -4   1      241.73      244.50      3.57 o 
  -3  -4   1      655.43      630.29      5.40 o 
  -2  -4   1      535.11      580.92      4.77 o 
  -1  -4   1      163.85      243.14      2.84 o 
   0  -4   1      179.32      174.42      2.40 o 
   1  -4   1      517.87      638.01      4.96 o 
   2  -4   1      229.54      254.75      3.23 o 
   3  -4   1       71.80       76.75      2.01 o 
   4  -4   1        5.30        7.46      0.68 o 
   5  -4   1       58.64       60.53      1.88 o 
   6  -4   1      177.96      169.44      3.57 o 
   7  -4   1        0.13       -0.26      0.78 o 
   8  -4   1       26.59       22.48      0.83 o 
  -9  -3   1       31.91       36.56      1.15 o 
  -8  -3   1       10.85       12.15      0.81 o 
  -7  -3   1       75.49       88.18      2.56 o 
  -6  -3   1      595.95      605.07      6.52 o 
  -5  -3   1      162.48      162.22      3.00 o 
  -4  -3   1      600.61      577.95      5.11 o 
  -3  -3   1      173.06      206.94      2.71 o 
  -2  -3   1       10.71       10.30      0.47 o 
  -1  -3   1      221.31      253.39      2.48 o 
   0  -3   1      170.29      184.96      2.09 o 
   1  -3   1       96.05      116.84      1.72 o 
   2  -3   1     1032.97     1173.64      6.83 o 
   3  -3   1      349.49      456.03      4.33 o 
   4  -3   1       85.83       96.16      2.22 o 
   5  -3   1        0.69        0.29      0.81 o 
   6  -3   1      362.48      358.65      5.06 o 
   7  -3   1        7.90        8.92      0.83 o 
   8  -3   1       34.65       34.06      1.10 o 
   9  -3   1        0.28        0.29      0.47 o 
  -9  -2   1        6.01        7.85      0.63 o 
  -8  -2   1       11.21       10.01      0.83 o 
  -7  -2   1       50.30       50.44      1.56 o 
  -6  -2   1      132.28      126.46      2.84 o 
  -5  -2   1        0.67        2.22      0.47 o 
  -4  -2   1     1131.85     1061.91      6.89 o 
  -3  -2   1      119.15      107.53      1.75 o 
  -2  -2   1       49.76       67.42      1.23 o 
  -1  -2   1      587.00      605.15      3.49 o 
   0  -2   1      950.09     1072.03      5.06 o 
   1  -2   1      124.83      141.04      1.59 o 
   2  -2   1      124.59      134.81      1.80 o 
   3  -2   1      102.88      147.45      2.16 o 
   4  -2   1      196.18      220.69      3.03 o 
   5  -2   1      167.45      171.66      3.05 o 
   6  -2   1       25.31       33.80      1.23 o 
   7  -2   1       31.40       33.07      1.28 o 
   8  -2   1       21.32       24.05      1.02 o 
   9  -2   1        1.49        1.10      0.47 o 
  -9  -1   1       11.68       12.13      0.68 o 
  -8  -1   1       50.36       50.54      1.54 o 
  -7  -1   1       10.86       13.20      0.86 o 
  -6  -1   1       56.42       62.90      1.75 o 
  -5  -1   1        1.73        0.70      0.44 o 
  -4  -1   1       36.32       39.59      1.10 o 
  -3  -1   1     1256.07     1061.02      5.95 o 
  -2  -1   1      223.88      247.99      2.14 o 
  -1  -1   1     3734.65     2863.96     20.39 o 
   0  -1   1     1491.48     1520.34     12.94 o 
   1  -1   1     1157.13     1254.40      5.37 o 
   2  -1   1      282.18      287.24      2.40 o 
   3  -1   1      409.50      435.01      3.55 o 
   4  -1   1      717.83      790.79      5.74 o 
   5  -1   1      234.28      234.33      3.42 o 
   6  -1   1        2.14        2.53      0.65 o 
   7  -1   1       93.69       95.50      2.74 o 
   8  -1   1       28.86       31.76      1.17 o 
   9  -1   1        0.34       -0.23      0.68 o 
  -9   0   1       21.56       22.19      0.89 o 
  -8   0   1        0.01       -0.57      0.78 o 
  -7   0   1       41.63       40.06      1.28 o 
  -6   0   1       21.95       24.91      0.96 o 
  -5   0   1       35.54       32.47      0.96 o 
  -4   0   1       42.87       71.12      1.59 o 
  -3   0   1        0.47        0.86      0.31 o 
  -2   0   1      376.53      357.81      2.56 o 
  -1   0   1      337.29      332.98      1.96 o 
   0   0   1     1621.35     1449.17     10.14 o 
   1   0   1     5511.65     3851.18     22.95 o 
   2   0   1      278.72      241.84      2.03 o 
   3   0   1       51.27       39.67      1.02 o 
   4   0   1       43.59       49.03      1.33 o 
   5   0   1      130.77      108.73      2.30 o 
   6   0   1       14.68       15.39      0.78 o 
   7   0   1      199.21      167.82      3.52 o 
   8   0   1       11.39       10.07      0.78 o 
   9   0   1        0.07       -0.55      0.73 o 
  -9   1   1        8.46        8.92      0.63 o 
  -8   1   1       29.45       27.46      1.10 o 
  -7   1   1       54.70       48.51      1.43 o 
  -6   1   1      221.37      213.28      3.76 o 
  -5   1   1        1.86       16.07      0.73 o 
  -4   1   1       97.01      135.43      2.22 o 
  -3   1   1        6.74        3.89      0.39 o 
  -2   1   1      223.52      239.41      2.14 o 
  -1   1   1      915.20     1022.09      4.56 o 
   0   1   1      661.22      713.04      3.18 o 
   1   1   1        3.51        7.20      0.29 o 
   2   1   1       17.52       15.86      0.47 o 
   3   1   1     1296.63     1257.30      6.65 o 
   4   1   1        0.59        1.20      0.39 o 
   5   1   1       66.16       56.36      1.64 o 
   6   1   1       24.20       21.75      0.94 o 
   7   1   1      554.11       16.01      0.91 o 
   8   1   1       15.91       15.93      0.91 o 
   9   1   1        0.82        0.05      0.73 o 
  -9   2   1        6.85        7.04      0.60 o 
  -8   2   1        0.56        1.41      0.55 o 
  -7   2   1      268.56      272.61      4.64 o 
  -6   2   1       18.62       18.18      0.96 o 
  -5   2   1        0.22       -0.21      0.65 o 
  -4   2   1       13.04       14.19      0.65 o 
  -3   2   1      235.39      277.49      2.95 o 
  -2   2   1       12.77       16.61      0.50 o 
  -1   2   1     4438.54     4592.47     32.57 o 
   0   2   1     3047.39     3302.33     25.04 o 
   1   2   1      160.35      154.70      1.56 o 
   2   2   1     1291.53     1200.91      6.05 o 
   3   2   1      767.00      803.17      5.11 o 
   4   2   1       59.33       90.94      1.85 o 
   5   2   1      219.90      228.64      3.34 o 
   6   2   1        0.09        0.81      0.44 o 
   7   2   1       64.30       60.92      1.88 o 
   8   2   1       62.07       62.38      1.85 o 
   9   2   1       25.89       22.04      0.91 o 
  -9   3   1       19.01       17.84      0.70 o 
  -8   3   1        2.04        2.89      0.55 o 
  -7   3   1      120.17      137.60      3.26 o 
  -6   3   1       35.50       37.29      1.25 o 
  -5   3   1      107.10      113.03      2.61 o 
  -4   3   1      661.88      779.15      6.47 o 
  -3   3   1       49.40       58.42      1.51 o 
  -2   3   1        2.58       14.32      0.55 o 
  -1   3   1      691.12      871.45      5.22 o 
   0   3   1       22.01       17.50      0.50 o 
   1   3   1      383.86      417.46      3.18 o 
   2   3   1      346.57      317.36      2.97 o 
   3   3   1       15.38       26.44      0.81 o 
   4   3   1       63.39       52.65      1.51 o 
   5   3   1       98.93      106.25      2.37 o 
   6   3   1       28.83       30.04      1.10 o 
   7   3   1       50.86       55.50      1.59 o 
   8   3   1        0.76        1.54      0.55 o 
   9   3   1        4.97        5.55      0.57 o 
  -8   4   1        3.03        3.68      0.55 o 
  -7   4   1       10.05       11.24      0.78 o 
  -6   4   1        6.29        6.91      0.76 o 
  -5   4   1       75.63       81.11      2.16 o 
  -4   4   1      289.82      360.47      4.62 o 
  -3   4   1      159.69      153.97      2.74 o 
  -2   4   1      205.66      299.39      3.47 o 
  -1   4   1        5.20        5.89      0.47 o 
   0   4   1      371.64      399.31      3.63 o 
   1   4   1      401.62      497.96      4.12 o 
   2   4   1      104.81      126.69      2.11 o 
   3   4   1       14.75       20.21      0.73 o 
   4   4   1      100.67       95.22      2.22 o 
   5   4   1      454.59      454.57      5.29 o 
   6   4   1       76.71       78.16      2.16 o 
   7   4   1       59.01       57.77      1.70 o 
   8   4   1        8.21        9.70      0.68 o 
   9   4   1        1.51        0.96      0.47 o 
  -8   5   1       14.11       15.00      0.65 o 
  -7   5   1       16.11       16.77      0.83 o 
  -6   5   1        1.43        1.80      0.57 o 
  -5   5   1      164.45      170.87      3.57 o 
  -4   5   1      208.48      241.29      4.07 o 
  -3   5   1       74.46      103.61      2.53 o 
  -2   5   1      276.55       89.74      2.19 o 
  -1   5   1      182.73       -0.34      0.63 o 
   0   5   1       27.99       -0.31      0.60 o 
   1   5   1        1.67        2.61      0.39 o 
   2   5   1        0.34        1.64      0.47 o 
   3   5   1       75.50       86.06      2.14 o 
   4   5   1      424.71      395.39      4.90 o 
   5   5   1      149.57      155.83      3.26 o 
   6   5   1       47.87       39.54      1.36 o 
   7   5   1      102.23      102.65      2.76 o 
   8   5   1        4.24        4.85      0.55 o 
  -7   6   1        4.69        5.63      0.50 o 
  -6   6   1       16.34       15.20      0.81 o 
  -5   6   1       15.30       12.86      0.91 o 
  -4   6   1      336.40      348.63      5.09 o 
  -3   6   1        2.80        4.67      0.70 o 
  -2   6   1     1019.82     1137.46      9.00 o 
  -1   6   1       38.74       50.39      1.56 o 
   0   6   1       15.97       16.87      0.78 o 
   1   6   1        1.25        1.67      0.47 o 
   2   6   1       30.79       31.35      1.04 o 
   3   6   1      226.08      212.39      3.73 o 
   4   6   1      297.02      282.44      4.51 o 
   5   6   1        0.48       -0.34      1.02 o 
   6   6   1      292.10      275.43      4.51 o 
   7   6   1       25.04       24.83      0.96 o 
   8   6   1        0.01        0.13      0.60 o 
  -6   7   1       40.27       36.88      1.12 o 
  -5   7   1      134.40      140.96      2.84 o 
  -4   7   1       62.36       65.75      1.90 o 
  -3   7   1       20.80       23.84      1.07 o 
  -2   7   1      191.99      197.58      3.73 o 
  -1   7   1      784.39      851.29      7.93 o 
   0   7   1       65.27       68.22      1.96 o 
   1   7   1       45.87       42.01      1.30 o 
   2   7   1        0.44        0.47      0.81 o 
   3   7   1       37.09       40.03      1.30 o 
   4   7   1       28.50       34.63      1.23 o 
   5   7   1        0.69        2.06      0.65 o 
   6   7   1       30.65       34.37      1.23 o 
   7   7   1        0.42        0.68      0.44 o 
  -5   8   1       67.04       55.11      1.49 o 
  -4   8   1       20.57       24.67      0.89 o 
  -3   8   1       35.74       34.79      1.12 o 
  -2   8   1       79.98       80.98      2.40 o 
  -1   8   1        1.34        2.06      0.57 o 
   0   8   1       10.29       10.41      0.86 o 
   1   8   1      105.50      104.76      2.82 o 
   2   8   1      100.26       93.50      2.74 o 
   3   8   1      128.47      114.33      3.03 o 
   4   8   1       43.71       46.34      1.36 o 
   5   8   1        0.54        0.21      0.81 o 
   6   8   1       33.45       34.58      1.10 o 
  -3   9   1       19.39       24.15      0.73 o 
  -2   9   1       51.02       47.52      1.36 o 
  -1   9   1        0.91        0.91      0.47 o 
   0   9   1       19.55       22.74      0.91 o 
   1   9   1       87.54       84.19      2.35 o 
   2   9   1       54.35       51.69      1.62 o 
   3   9   1        5.14        6.39      0.60 o 
   4   9   1       54.23       46.55      1.36 o 
   5   9   1        5.15        5.53      0.47 o 
   0  10   1        4.01        2.37      0.42 o 
   1  10   1       36.02       35.60      1.07 o 
  -4  -9   2       46.91       47.26      1.43 o 
  -3  -9   2       64.30       66.06      1.88 o 
  -2  -9   2       19.34       20.45      0.89 o 
  -1  -9   2      170.02      155.54      2.97 o 
   0  -9   2      238.70      249.76      3.65 o 
   1  -9   2        6.57        7.62      0.60 o 
   2  -9   2       53.83       50.23      1.36 o 
  -6  -8   2       56.53       62.38      1.64 o 
  -5  -8   2        0.11        0.00      0.42 o 
  -4  -8   2       25.91       28.95      1.07 o 
  -3  -8   2       97.50       93.65      2.56 o 
  -2  -8   2       16.22       16.14      0.91 o 
  -1  -8   2      185.76      189.13      3.68 o 
   0  -8   2      166.35      166.65      3.39 o 
   1  -8   2        0.08        0.99      0.55 o 
   2  -8   2       41.34       43.97      1.38 o 
   3  -8   2       20.68       21.33      0.89 o 
   4  -8   2        0.14        0.37      0.44 o 
  -7  -7   2        1.86        1.43      0.42 o 
  -6  -7   2       11.70       10.30      0.68 o 
  -5  -7   2        0.40        0.55      0.73 o 
  -4  -7   2       51.61       51.72      1.56 o 
  -3  -7   2       25.25       20.71      0.96 o 
  -2  -7   2        0.11        0.42      0.81 o 
  -1  -7   2       38.64       39.35      1.30 o 
   0  -7   2      464.01      475.95      5.82 o 
   1  -7   2       79.25       89.58      2.58 o 
   2  -7   2      224.43      233.46      4.07 o 
   3  -7   2       27.98       27.98      1.10 o 
   4  -7   2        1.55        1.80      0.60 o 
   5  -7   2        0.93        0.23      0.65 o 
   6  -7   2        0.07        0.86      0.39 o 
  -8  -6   2        0.25        0.50      0.57 o 
  -7  -6   2       18.46       20.34      0.89 o 
  -6  -6   2       64.97       66.32      1.93 o 
  -5  -6   2        5.09        6.81      0.68 o 
  -4  -6   2      113.26      112.48      2.95 o 
  -3  -6   2        1.87        2.19      0.63 o 
  -2  -6   2       21.93       14.76      0.81 o 
  -1  -6   2        7.66       11.58      0.78 o 
   0  -6   2        5.42        7.43      0.65 o 
   1  -6   2      231.35      230.57      3.81 o 
   2  -6   2      493.68      549.58      6.13 o 
   3  -6   2       32.65       27.96      1.12 o 
   4  -6   2       36.87       38.05      1.28 o 
   5  -6   2        5.81        6.55      0.68 o 
   6  -6   2       21.86       22.82      0.83 o 
   7  -6   2       29.77       29.68      0.89 o 
  -8  -5   2        0.05       -0.68      0.68 o 
  -7  -5   2       37.69       38.91      1.23 o 
  -6  -5   2        2.25        2.69      0.73 o 
  -5  -5   2        2.33        2.35      0.70 o 
  -4  -5   2       86.90       86.04      2.40 o 
  -3  -5   2       13.03       22.69      0.89 o 
  -2  -5   2      127.36      140.07      2.63 o 
  -1  -5   2      118.84      116.03      2.32 o 
   0  -5   2        2.20       -0.57      0.57 o 
   1  -5   2      330.07       -0.60      0.60 o 
   2  -5   2        8.35        0.44      0.70 o 
   3  -5   2        0.37        0.52      0.81 o 
   4  -5   2        0.44        1.10      0.57 o 
   5  -5   2      160.28      145.60      3.31 o 
   6  -5   2        0.20        0.42      0.81 o 
   7  -5   2       10.98       11.19      0.73 o 
  -9  -4   2        0.41        0.83      0.34 o 
  -8  -4   2        0.21        0.76      0.42 o 
  -7  -4   2       11.77       11.79      0.86 o 
  -6  -4   2       56.19       64.78      2.09 o 
  -5  -4   2     1051.79     1016.98      8.37 o 
  -4  -4   2       85.84      109.25      2.48 o 
  -3  -4   2       29.27       34.82      1.04 o 
  -2  -4   2        0.72        0.60      0.39 o 
  -1  -4   2      193.12      198.62      2.63 o 
   0  -4   2       14.55       11.66      0.55 o 
   1  -4   2      189.90      189.16      2.63 o 
   2  -4   2       44.63       37.09      1.07 o 
   3  -4   2        3.35        5.19      0.57 o 
   4  -4   2      146.35      172.26      3.29 o 
   5  -4   2      141.90      136.89      3.13 o 
   6  -4   2       80.45       72.68      2.11 o 
   7  -4   2        6.52        8.08      0.73 o 
   8  -4   2        3.18        4.22      0.50 o 
  -9  -3   2        9.61        7.95      0.57 o 
  -8  -3   2        5.40        5.76      0.60 o 
  -7  -3   2       21.31       22.38      1.07 o 
  -6  -3   2        0.89        0.76      0.99 o 
  -5  -3   2       48.48       41.26      1.23 o 
  -4  -3   2      268.26      247.68      3.34 o 
  -3  -3   2      158.90      211.95      2.82 o 
  -2  -3   2       55.55       76.52      1.54 o 
  -1  -3   2       11.57       14.06      0.52 o 
   0  -3   2       13.37       17.92      0.55 o 
   1  -3   2     1398.20     1596.41      8.14 o 
   2  -3   2        1.44        1.23      0.39 o 
   3  -3   2       68.60       76.36      1.80 o 
   4  -3   2      338.36      331.73      4.17 o 
   5  -3   2      470.00      463.02      5.42 o 
   6  -3   2       91.88       82.93      2.19 o 
   7  -3   2       94.74       99.36      2.76 o 
   8  -3   2       13.70       12.15      0.78 o 
  -9  -2   2       24.88       21.23      0.83 o 
  -8  -2   2        0.28       -0.23      0.73 o 
  -7  -2   2      106.05      106.43      2.82 o 
  -6  -2   2       29.24       31.61      1.12 o 
  -5  -2   2      105.51      115.58      2.48 o 
  -4  -2   2      380.99      320.54      3.57 o 
  -3  -2   2      308.61      331.50      3.26 o 
  -2  -2   2       35.14       58.52      1.20 o 
  -1  -2   2     4921.04     4454.66     33.30 o 
   0  -2   2        3.19        4.96      0.34 o 
   1  -2   2     2792.10     2765.80     26.42 o 
   2  -2   2      379.07      396.25      3.31 o 
   3  -2   2      831.66      987.48      6.39 o 
   4  -2   2        6.31        5.71      0.50 o 
   5  -2   2       42.66       41.36      1.25 o 
   6  -2   2       20.01       17.21      0.99 o 
   7  -2   2       57.10       54.38      1.67 o 
   8  -2   2        4.28        3.47      0.57 o 
   9  -2   2        1.54        1.96      0.42 o 
  -9  -1   2        6.18        8.63      0.65 o 
  -8  -1   2       12.84       13.46      0.81 o 
  -7  -1   2      327.09      322.55      4.77 o 
  -6  -1   2      135.49      148.08      3.05 o 
  -5  -1   2        5.52        4.07      0.47 o 
  -4  -1   2      319.72      357.79      3.73 o 
  -3  -1   2       43.69       47.00      1.17 o 
  -2  -1   2       79.83       86.38      1.36 o 
  -1  -1   2     1528.03     1475.72      6.36 o 
   0  -1   2        1.95        1.62      0.29 o 
   1  -1   2      314.84      354.63      2.50 o 
   2  -1   2        1.20        3.47      0.34 o 
   3  -1   2      199.44      221.44      2.53 o 
   4  -1   2      184.08      167.33      2.50 o 
   5  -1   2       58.91       57.01      1.54 o 
   6  -1   2      389.35      360.39      4.90 o 
   7  -1   2        9.79       11.19      0.81 o 
   8  -1   2        4.02        5.61      0.70 o 
   9  -1   2       12.95       11.87      0.68 o 
  -9   0   2       11.43       15.99      0.78 o 
  -8   0   2       31.39       33.36      1.12 o 
  -7   0   2       13.56       17.79      0.99 o 
  -6   0   2        5.06        5.55      0.63 o 
  -5   0   2       32.43       34.66      1.07 o 
  -4   0   2       74.84      109.14      2.01 o 
  -3   0   2       56.52       85.96      1.54 o 
  -2   0   2     1579.94     1307.11      6.31 o 
  -1   0   2     2869.55     2269.61     19.51 o 
   0   0   2      223.31      258.34      1.80 o 
   1   0   2      937.30      936.15      4.46 o 
   2   0   2      961.28      846.73      4.62 o 
   3   0   2        2.18        3.10      0.34 o 
   4   0   2      295.64      266.56      3.18 o 
   5   0   2       44.23       57.24      1.75 o 
   6   0   2       35.41       29.81      1.04 o 
   7   0   2       72.06       -1.07      1.07 o 
   8   0   2       56.46       -1.02      1.02 o 
   9   0   2       47.59       48.33      1.49 o 
  -9   1   2        5.36        6.08      0.52 o 
  -8   1   2       85.69       93.57      2.58 o 
  -7   1   2       29.60       34.79      1.23 o 
  -6   1   2        0.68        0.44      0.81 o 
  -5   1   2       10.63        9.91      0.63 o 
  -4   1   2       15.23       10.80      0.55 o 
  -3   1   2       20.85       16.64      0.57 o 
  -2   1   2      520.91      512.44      3.49 o 
  -1   1   2      608.01      751.33      3.94 o 
   0   1   2      198.15      243.79      1.80 o 
   1   1   2     6526.41     5222.92     33.12 o 
   2   1   2      155.64      159.71      1.77 o 
   3   1   2      339.99      345.66      3.16 o 
   4   1   2      986.88     1113.52      7.07 o 
   5   1   2        9.39       12.96      0.68 o 
   6   1   2      228.53      223.53      3.68 o 
   7   1   2       27.31       32.18      1.20 o 
   8   1   2       89.25       80.38      2.40 o 
   9   1   2       21.25       19.43      0.86 o 
  -9   2   2        1.85        1.96      0.44 o 
  -8   2   2      115.28      112.06      2.76 o 
  -7   2   2       29.06       26.05      1.20 o 
  -6   2   2        1.55        0.91      0.57 o 
  -5   2   2        5.56        8.97      0.65 o 
  -4   2   2       84.34      118.61      2.27 o 
  -3   2   2      152.86      172.91      2.40 o 
  -2   2   2      526.47      607.86      4.17 o 
  -1   2   2     1270.19     1580.74      7.25 o 
   0   2   2    15339.50    13039.81     64.08 o 
   1   2   2     1357.60     1200.34      5.79 o 
   2   2   2      118.30      148.47      1.85 o 
   3   2   2      133.98      167.12      2.22 o 
   4   2   2     1381.44     1345.73      8.16 o 
   5   2   2       76.42       78.58      2.01 o 
   6   2   2       92.35       82.59      2.30 o 
   7   2   2        7.94       93.00      2.61 o 
   8   2   2        5.82       -0.44      0.81 o 
   9   2   2       11.29       -0.31      0.60 o 
  -8   3   2      124.37      121.87      2.71 o 
  -7   3   2      307.66       -0.08      0.81 o 
  -6   3   2      183.28       -0.08      0.81 o 
  -5   3   2        0.83        0.94      0.52 o 
  -4   3   2        8.71       15.80      0.70 o 
  -3   3   2       12.33       15.23      0.65 o 
  -2   3   2       78.25       87.47      1.70 o 
  -1   3   2      381.08      501.07      3.83 o 
   0   3   2     1911.80     2251.74      9.96 o 
   1   3   2       16.07       19.72      0.60 o 
   2   3   2        7.48       10.41      0.47 o 
   3   3   2        2.97        1.59      0.55 o 
   4   3   2       47.21       44.65      1.25 o 
   5   3   2       25.02       24.65      0.91 o 
   6   3   2      139.48      136.37      2.97 o 
   7   3   2        8.91        9.62      0.78 o 
   8   3   2        1.55        2.11      0.55 o 
   9   3   2       17.82       21.54      0.81 o 
  -8   4   2       52.42       47.78      1.41 o 
  -7   4   2       12.94       13.35      0.83 o 
  -6   4   2        4.53        4.90      0.73 o 
  -5   4   2      213.99      227.18      3.99 o 
  -4   4   2       59.73       62.41      1.77 o 
  -3   4   2      271.65       16.59      0.68 o 
  -2   4   2        1.81        1.46      0.42 o 
  -1   4   2        9.63       12.83      0.57 o 
   0   4   2       92.59       95.53      1.77 o 
   1   4   2        4.57        4.15      0.42 o 
   2   4   2       55.54       50.75      1.43 o 
   3   4   2      217.71      178.25      2.84 o 
   4   4   2       98.95       95.58      2.19 o 
   5   4   2       37.07       42.20      1.20 o 
   6   4   2       69.75       72.68      1.98 o 
   7   4   2        8.13        6.29      0.73 o 
   8   4   2        0.88        1.51      0.50 o 
   9   4   2        0.26       -0.47      0.52 o 
  -7   5   2        0.07       -0.26      0.65 o 
  -6   5   2        5.12        5.92      0.63 o 
  -5   5   2      234.61      254.69      4.41 o 
  -4   5   2      141.37      170.95      3.44 o 
  -3   5   2       77.53       66.01      1.80 o 
  -2   5   2      513.37      601.19      5.74 o 
  -1   5   2       20.04       15.47      0.73 o 
   0   5   2        4.16        5.63      0.50 o 
   1   5   2        6.11        6.23      0.50 o 
   2   5   2       22.55       32.99      1.07 o 
   3   5   2      149.12      121.84      2.61 o 
   4   5   2       14.42       17.63      0.89 o 
   5   5   2      147.45      129.85      3.00 o 
   6   5   2        9.11        9.23      0.81 o 
   7   5   2        2.80        1.56      0.63 o 
   8   5   2        0.46        0.47      0.68 o 
  -7   6   2        1.16        0.39      0.55 o 
  -6   6   2        3.76        3.94      0.47 o 
  -5   6   2       22.42       24.02      1.02 o 
  -4   6   2       36.41       38.78      1.28 o 
  -3   6   2       76.42       88.20      2.56 o 
  -2   6   2      244.03      266.66      4.17 o 
  -1   6   2      120.00      150.53      3.03 o 
   0   6   2       26.44       31.11      1.02 o 
   1   6   2       18.90       11.79      0.76 o 
   2   6   2        2.56        1.56      0.55 o 
   3   6   2      209.10      236.62      4.02 o 
   4   6   2       89.64       81.86      2.19 o 
   5   6   2      290.54      291.94      4.64 o 
   6   6   2       37.24       38.94      1.33 o 
   7   6   2        5.10        5.53      0.68 o 
   8   6   2        0.50        0.83      0.42 o 
  -6   7   2       13.29       10.33      0.57 o 
  -5   7   2        0.50        0.57      0.78 o 
  -4   7   2        0.32       -0.63      0.76 o 
  -3   7   2      112.53      125.86      3.00 o 
  -2   7   2      118.30      121.61      2.95 o 
  -1   7   2       11.17        7.56      0.83 o 
   0   7   2      114.98      102.60      2.74 o 
   1   7   2       43.73       37.82      1.25 o 
   2   7   2       19.80       16.74      0.86 o 
   3   7   2      111.60      112.92      2.97 o 
   4   7   2        0.05        0.63      0.89 o 
   5   7   2       78.31       85.54      2.53 o 
   6   7   2      142.73      135.67      2.97 o 
   7   7   2        1.11        0.55      0.70 o 
  -5   8   2       18.23       15.13      0.65 o 
  -4   8   2       12.60       11.03      0.65 o 
  -3   8   2       90.46       85.33      2.27 o 
  -2   8   2        5.07        5.55      0.68 o 
  -1   8   2       21.58       16.87      0.96 o 
   0   8   2       37.41       37.19      1.25 o 
   1   8   2       19.36       16.90      0.94 o 
   2   8   2       64.32       56.54      1.64 o 
   3   8   2      213.00      198.83      3.89 o 
   4   8   2        8.57        9.83      0.78 o 
   5   8   2      146.27      141.25      2.95 o 
   6   8   2      115.69      109.87      2.30 o 
  -3   9   2       62.29       61.08      1.59 o 
  -2   9   2       31.35       24.02      0.86 o 
  -1   9   2       27.60       26.05      0.94 o 
   0   9   2       11.49       10.69      0.76 o 
   1   9   2       19.27       19.69      0.89 o 
   2   9   2       11.12       10.90      0.83 o 
   3   9   2       86.20       79.23      2.11 o 
   4   9   2        0.22        0.63      0.68 o 
   5   9   2       18.04       20.29      0.76 o 
   1  10   2        8.71        8.50      0.60 o 
  -4  -9   3       24.68       23.58      0.78 o 
  -3  -9   3        1.68        1.54      0.47 o 
  -2  -9   3       23.96       22.53      0.89 o 
  -1  -9   3       25.48       26.71      0.89 o 
   0  -9   3        0.13       -0.08      0.65 o 
   1  -9   3       52.04       51.56      1.38 o 
   2  -9   3       39.55       36.54      1.12 o 
  -5  -8   3       12.84       10.51      0.68 o 
  -4  -8   3        1.17        1.88      0.57 o 
  -3  -8   3       20.13       16.09      0.89 o 
  -2  -8   3       57.32       56.28      1.77 o 
  -1  -8   3       99.72       94.15      2.61 o 
   0  -8   3        4.86        5.14      0.68 o 
   1  -8   3       35.89       36.77      1.17 o 
   2  -8   3       64.59       60.77      1.80 o 
   3  -8   3        0.45        0.18      0.76 o 
   4  -8   3       12.50       14.06      0.65 o 
  -7  -7   3       10.14        9.02      0.57 o 
  -6  -7   3        3.72        5.06      0.63 o 
  -5  -7   3       19.01       18.80      0.86 o 
  -4  -7   3       13.02       13.85      0.86 o 
  -3  -7   3       53.02       52.11      1.59 o 
  -2  -7   3       32.70       41.52      1.36 o 
  -1  -7   3      135.91      140.96      3.18 o 
   0  -7   3      176.09      184.46      3.60 o 
   1  -7   3      592.40      627.24      6.75 o 
   2  -7   3      100.18       96.05      2.66 o 
   3  -7   3        0.12        0.00      0.81 o 
   4  -7   3       26.93       24.96      0.94 o 
   5  -7   3       12.22       10.56      0.60 o 
  -7  -6   3       65.33       70.18      1.96 o 
  -6  -6   3        5.25        6.57      0.68 o 
  -5  -6   3      153.48      147.43      3.31 o 
  -4  -6   3       77.42       81.42      2.22 o 
  -3  -6   3       11.86       10.74      0.78 o 
  -2  -6   3       77.19       63.69      1.85 o 
  -1  -6   3      118.94      127.89      2.89 o 
   0  -6   3       60.66       68.07      1.90 o 
   1  -6   3       12.10       11.21      0.86 o 
   2  -6   3      284.32      279.47      4.38 o 
   3  -6   3        0.20       -0.81      0.86 o 
   4  -6   3       44.92       38.13      1.28 o 
   5  -6   3        1.21       -0.18      0.81 o 
   6  -6   3        2.00        3.68      0.50 o 
  -8  -5   3       13.44       15.10      0.73 o 
  -7  -5   3      141.62      138.85      2.95 o 
  -6  -5   3       61.37       56.83      1.67 o 
  -5  -5   3       10.98        9.68      0.83 o 
  -4  -5   3       18.46       18.86      0.96 o 
  -3  -5   3        7.89        8.58      0.68 o 
  -2  -5   3        0.63        1.36      0.44 o 
  -1  -5   3        0.37        2.03      0.47 o 
   0  -5   3      122.70      137.99      2.69 o 
   1  -5   3      504.73      529.26      5.48 o 
   2  -5   3        3.86        4.33      0.57 o 
   3  -5   3      103.40      123.15      2.87 o 
   4  -5   3        0.82        0.78      0.78 o 
   5  -5   3       31.93       20.79      1.04 o 
   6  -5   3       41.55       41.70      1.23 o 
   7  -5   3       27.89       27.67      0.89 o 
  -8  -4   3       17.89       15.93      0.78 o 
  -7  -4   3       41.28       47.67      1.54 o 
  -6  -4   3       13.31       15.93      1.02 o 
  -5  -4   3      671.89      683.18      6.89 o 
  -4  -4   3        4.03        9.28      0.65 o 
  -3  -4   3       59.55       65.80      1.85 o 
  -2  -4   3        1.20        0.91      0.44 o 
  -1  -4   3      156.44      213.62      2.87 o 
   0  -4   3       88.73       84.78      1.88 o 
   1  -4   3       40.81       29.97      0.94 o 
   2  -4   3       58.48      100.30      2.19 o 
   3  -4   3      209.24      227.75      3.60 o 
   4  -4   3       31.27       34.71      1.15 o 
   5  -4   3       87.73       97.82      2.74 o 
   6  -4   3      123.98      118.61      2.95 o 
   7  -4   3       35.11       34.56      1.15 o 
   8  -4   3       16.27       17.81      0.68 o 
  -9  -3   3        0.02        0.50      0.57 o 
  -8  -3   3       13.45       14.55      0.83 o 
  -7  -3   3       13.05       16.12      0.86 o 
  -6  -3   3       41.40       42.04      1.30 o 
  -5  -3   3      225.21      214.22      3.63 o 
  -4  -3   3      212.05      207.46      3.23 o 
  -3  -3   3       23.63       28.69      0.83 o 
  -2  -3   3     2374.67     2358.88     11.29 o 
  -1  -3   3       25.02       17.34      0.60 o 
   0  -3   3      288.78      271.51      2.87 o 
   1  -3   3        6.63        5.42      0.47 o 
   2  -3   3     2644.78     2883.94     13.46 o 
   3  -3   3      206.29      230.44      3.23 o 
   4  -3   3       19.76       16.25      0.83 o 
   5  -3   3       43.67       46.87      1.33 o 
   6  -3   3      267.88      264.11      4.38 o 
   7  -3   3       60.30       60.61      1.88 o 
   8  -3   3        1.15        0.05      0.70 o 
  -9  -2   3        3.61        3.94      0.50 o 
  -8  -2   3       44.33       44.10      1.28 o 
  -7  -2   3       34.72       29.73      1.12 o 
  -6  -2   3      657.76      651.03      6.75 o 
  -5  -2   3      457.22      443.07      5.01 o 
  -4  -2   3        0.05        0.05      0.52 o 
  -3  -2   3      618.25      695.36      5.24 o 
  -2  -2   3     2599.00     2673.53     11.76 o 
  -1  -2   3     1101.58     1109.01      5.95 o 
   0  -2   3      543.05      519.51      3.65 o 
   1  -2   3       58.59      100.46      1.59 o 
   2  -2   3       17.20       23.08      0.70 o 
   3  -2   3      634.54      771.54      5.79 o 
   4  -2   3       49.49       40.11      1.25 o 
   5  -2   3      187.46      202.20      3.47 o 
   6  -2   3        1.20        1.10      0.76 o 
   7  -2   3       34.93       38.88      1.30 o 
   8  -2   3        8.48        6.57      0.60 o 
   9  -2   3        0.12       -0.13      0.52 o 
  -9  -1   3       11.76       14.03      0.70 o 
  -8  -1   3        0.16        0.60      0.78 o 
  -7  -1   3        3.33        5.11      0.73 o 
  -6  -1   3      412.72      406.71      5.16 o 
  -5  -1   3       12.02        4.15      0.55 o 
  -4  -1   3      102.37      122.94      2.24 o 
  -3  -1   3      151.06      137.57      2.09 o 
  -2  -1   3     1001.06     1024.04      5.76 o 
  -1  -1   3      417.07      409.55      2.95 o 
   0  -1   3      416.00      444.94      3.08 o 
   1  -1   3       33.63       16.20      0.47 o 
   2  -1   3      154.98      184.49      2.16 o 
   3  -1   3        8.55       15.96      0.60 o 
   4  -1   3      132.66      133.84      2.37 o 
   5  -1   3        6.59        8.53      0.65 o 
   6  -1   3      972.18     1006.99      8.74 o 
   7  -1   3       43.29       46.40      1.36 o 
   8  -1   3       12.19       12.81      0.78 o 
   9  -1   3        1.13        1.54      0.47 o 
  -9   0   3        4.13        4.90      0.50 o 
  -8   0   3       10.29       10.72      0.78 o 
  -7   0   3        8.33        8.22      0.81 o 
  -6   0   3       31.29       35.36      1.15 o 
  -5   0   3       15.33       17.26      0.78 o 
  -4   0   3      344.33      400.24      4.17 o 
  -3   0   3       46.16       62.77      1.41 o 
  -2   0   3      569.43      511.92      3.73 o 
  -1   0   3     3485.69     3160.02     27.80 o 
   0   0   3     6578.80     5661.50     36.30 o 
   1   0   3     1029.50     1026.89      5.27 o 
   2   0   3       10.32       10.46      0.44 o 
   3   0   3        1.36        2.27      0.34 o 
   4   0   3        0.10        0.10      0.52 o 
   5   0   3       23.94       31.58      0.99 o 
   6   0   3       40.23       48.40      1.38 o 
   7   0   3       32.59       35.96      1.28 o 
   8   0   3       34.72       33.88      1.17 o 
   9   0   3       14.87       15.05      0.73 o 
  -9   1   3        9.19        7.82      0.57 o 
  -8   1   3       45.06       45.33      1.33 o 
  -7   1   3       18.30       20.32      1.02 o 
  -6   1   3        3.33        3.26      0.57 o 
  -5   1   3       35.38       31.35      1.02 o 
  -4   1   3       14.41       17.79      0.68 o 
  -3   1   3      286.33      282.34      3.08 o 
  -2   1   3       86.91       90.76      1.51 o 
  -1   1   3     1634.67     1642.26      7.43 o 
   0   1   3     4834.27     4797.74     32.99 o 
   1   1   3      935.40      946.98      5.06 o 
   2   1   3      155.94      181.33      2.09 o 
   3   1   3      230.01      234.69      2.71 o 
   4   1   3       70.17       73.81      1.77 o 
   5   1   3      209.12      201.41      3.21 o 
   6   1   3       88.42       90.78      2.40 o 
   7   1   3       11.09        8.42      0.65 o 
   8   1   3       66.87       61.10      1.88 o 
   9   1   3       23.77       23.42      0.83 o 
  -9   2   3       32.26       30.96      0.94 o 
  -8   2   3       66.15       70.73      1.90 o 
  -7   2   3      144.79      157.70      3.42 o 
  -6   2   3       11.93       14.97      0.86 o 
  -5   2   3        5.69        7.67      0.65 o 
  -4   2   3       26.31       25.77      0.86 o 
  -3   2   3      115.85      126.67      2.16 o 
  -2   2   3        4.82        3.81      0.39 o 
  -1   2   3      629.20      691.53      4.41 o 
   0   2   3      435.37      465.29      3.31 o 
   1   2   3      338.44      355.96      2.87 o 
   2   2   3      130.82      135.69      1.90 o 
   3   2   3        4.56        3.26      0.42 o 
   4   2   3     1208.61     1254.30      8.08 o 
   5   2   3      111.36       89.61      2.22 o 
   6   2   3        4.36        3.86      0.65 o 
   7   2   3        9.38        4.75      0.78 o 
   8   2   3       72.16       66.97      1.93 o 
   9   2   3       19.52       17.92      0.78 o 
  -8   3   3        7.88        9.99      0.73 o 
  -7   3   3       10.88       14.27      0.91 o 
  -6   3   3      482.76      498.93      6.02 o 
  -5   3   3        2.84        3.86      0.60 o 
  -4   3   3        0.10       -0.39      0.60 o 
  -3   3   3        2.45        2.06      0.47 o 
  -2   3   3       96.04       95.66      1.85 o 
  -1   3   3      969.76     1257.40      7.07 o 
   0   3   3      882.43      944.84      5.69 o 
   1   3   3       48.52       57.82      1.28 o 
   2   3   3        1.24        1.10      0.34 o 
   3   3   3      623.08      692.44      5.40 o 
   4   3   3      145.51      146.75      2.61 o 
   5   3   3       25.71       20.42      0.89 o 
   6   3   3        3.97        4.22      0.68 o 
   7   3   3      155.71      140.05      3.21 o 
   8   3   3       14.88       16.07      0.86 o 
   9   3   3       33.58       34.32      0.94 o 
  -8   4   3       10.93       12.36      0.65 o 
  -7   4   3        8.53        8.87      0.78 o 
  -6   4   3        9.62        8.03      0.81 o 
  -5   4   3      110.33       99.73      2.69 o 
  -4   4   3       11.00       13.85      0.81 o 
  -3   4   3     1048.61     1250.75      8.71 o 
  -2   4   3      251.46      292.17      3.63 o 
  -1   4   3     1541.64     1907.12     10.20 o 
   0   4   3     1790.29     2015.54     10.30 o 
   1   4   3       32.97       63.01      1.54 o 
   2   4   3      215.45      161.67      2.50 o 
   3   4   3      619.30      623.28      5.61 o 
   4   4   3       75.11       98.24      2.30 o 
   5   4   3       30.96       26.29      0.99 o 
   6   4   3       28.81       28.66      1.12 o 
   7   4   3        7.76        6.78      0.73 o 
   8   4   3       19.88       20.32      0.86 o 
   9   4   3        0.02        0.08      0.52 o 
  -7   5   3        7.60        7.90      0.57 o 
  -6   5   3       44.53       51.19      1.46 o 
  -5   5   3        9.83        8.87      0.81 o 
  -4   5   3      139.28      162.16      3.36 o 
  -3   5   3      317.95      372.63      4.80 o 
  -2   5   3       51.32       63.14      1.85 o 
  -1   5   3      513.13      606.95      5.66 o 
   0   5   3      177.08      205.77      3.13 o 
   1   5   3      116.60      119.55      2.37 o 
   2   5   3      474.89      569.47      5.50 o 
   3   5   3       88.24       90.03      2.27 o 
   4   5   3      158.81      153.50      3.16 o 
   5   5   3        1.06      171.16      3.52 o 
   6   5   3        0.05       -0.08      0.73 o 
   7   5   3        5.51       -0.05      0.68 o 
   8   5   3        6.27        7.67      0.63 o 
  -7   6   3        0.97        0.91      0.39 o 
  -6   6   3        1.73        1.85      0.44 o 
  -5   6   3       26.29       31.27      1.12 o 
  -4   6   3      119.29      144.87      3.26 o 
  -3   6   3      211.18      217.22      3.89 o 
  -2   6   3        0.00        5.69      0.68 o 
  -1   6   3       49.54       49.84      1.59 o 
   0   6   3        5.60        9.05      0.70 o 
   1   6   3        8.24        7.56      0.60 o 
   2   6   3       94.77       85.93      2.37 o 
   3   6   3      110.01      116.94      2.89 o 
   4   6   3       44.43       42.72      1.33 o 
   5   6   3      434.05      442.49      5.74 o 
   6   6   3       65.35       65.30      1.93 o 
   7   6   3        5.28        5.74      0.63 o 
   8   6   3        3.38        2.56      0.44 o 
  -6   7   3        8.48        8.53      0.52 o 
  -5   7   3       15.47       15.80      0.78 o 
  -4   7   3       27.19       30.07      1.10 o 
  -3   7   3       95.36      102.15      2.74 o 
  -2   7   3       39.50       38.99      1.23 o 
  -1   7   3      163.26      175.65      3.49 o 
   0   7   3       36.77       29.47      1.10 o 
   1   7   3        7.39       11.19      0.86 o 
   2   7   3       32.69       33.56      1.20 o 
   3   7   3        3.59        3.89      0.70 o 
   4   7   3      114.73      107.11      2.87 o 
   5   7   3        2.35        0.00      1.02 o 
   6   7   3        8.63        6.73      0.76 o 
   7   7   3       43.83       40.06      1.25 o 
  -4   8   3       77.71       78.97      1.98 o 
  -3   8   3       11.40       11.74      0.73 o 
  -2   8   3      159.59      176.09      3.34 o 
  -1   8   3        5.50        6.57      0.68 o 
   0   8   3      108.69      114.20      2.84 o 
   1   8   3        1.18        0.99      0.60 o 
   2   8   3       44.55       48.85      1.41 o 
   3   8   3        2.02        2.16      0.65 o 
   4   8   3      100.41       96.21      2.53 o 
   5   8   3       27.03       26.76      0.99 o 
   6   8   3        1.61        2.16      0.50 o 
  -3   9   3        0.93        0.86      0.37 o 
  -2   9   3       36.96       37.92      1.10 o 
  -1   9   3      137.05      136.94      2.71 o 
   0   9   3        1.97        2.40      0.52 o 
   1   9   3        0.12       -0.47      0.57 o 
   2   9   3        6.01        6.60      0.63 o 
   3   9   3       24.88       18.96      0.78 o 
   4   9   3       28.01       25.69      0.83 o 
  -3  -9   4       21.34       19.17      0.73 o 
  -2  -9   4       21.05       23.47      0.78 o 
  -1  -9   4       51.19       51.87      1.36 o 
   0  -9   4       34.98       33.96      1.02 o 
   1  -9   4       56.50       51.61      1.49 o 
  -5  -8   4       36.77       34.66      1.02 o 
  -4  -8   4        1.16        1.04      0.44 o 
  -3  -8   4        7.69        7.28      0.65 o 
  -2  -8   4       30.14       32.81      1.10 o 
  -1  -8   4        1.74        1.56      0.57 o 
   0  -8   4       78.02       76.28      2.27 o 
   1  -8   4       93.06      101.89      2.48 o 
   2  -8   4        0.02        0.39      0.50 o 
   3  -8   4       61.81       53.23      1.41 o 
  -6  -7   4        0.28        0.57      0.47 o 
  -5  -7   4        6.78        8.58      0.63 o 
  -4  -7   4       56.76       60.82      1.88 o 
  -3  -7   4       65.29       70.15      2.03 o 
  -2  -7   4        2.37        2.14      0.60 o 
  -1  -7   4      139.18      132.59      3.10 o 
   0  -7   4      196.60      208.77      3.86 o 
   1  -7   4      347.73      352.23      4.98 o 
   2  -7   4       16.93       18.96      0.94 o 
   3  -7   4       57.80       53.72      1.72 o 
   4  -7   4       15.30       16.01      0.81 o 
   5  -7   4        0.07        0.47      0.55 o 
  -7  -6   4       11.82       14.47      0.70 o 
  -6  -6   4       31.60       32.42      1.07 o 
  -5  -6   4       18.15       20.86      0.94 o 
  -4  -6   4       37.32       34.50      1.25 o 
  -3  -6   4       53.35       49.16      1.59 o 
  -2  -6   4        2.52        2.53      0.70 o 
  -1  -6   4       71.19       81.03      2.43 o 
   0  -6   4      182.32      180.97      3.49 o 
   1  -6   4       54.68       51.59      1.59 o 
   2  -6   4        1.75        0.73      0.91 o 
   3  -6   4       22.34       25.06      1.07 o 
   4  -6   4       34.59       31.22      1.10 o 
   5  -6   4        4.25        2.56      0.55 o 
   6  -6   4        4.87        9.08      0.57 o 
  -8  -5   4       46.26       50.78      1.49 o 
  -7  -5   4       22.29       27.44      1.02 o 
  -6  -5   4      122.79      130.14      3.03 o 
  -5  -5   4        2.04        4.64      0.65 o 
  -4  -5   4        0.90       -0.94      0.94 o 
  -3  -5   4        1.70        1.20      0.55 o 
  -2  -5   4       17.38       23.05      0.94 o 
  -1  -5   4       41.65       53.28      1.56 o 
   0  -5   4      489.69      554.17      5.69 o 
   1  -5   4       10.04       12.60      0.81 o 
   2  -5   4       52.69       55.39      1.72 o 
   3  -5   4       64.49       75.92      2.03 o 
   4  -5   4       71.66       65.02      1.96 o 
   5  -5   4       20.30       18.49      0.89 o 
   6  -5   4       17.34       19.01      0.86 o 
   7  -5   4        2.67        2.40      0.44 o 
  -8  -4   4       34.16       32.76      0.96 o 
  -7  -4   4        6.47        8.66      0.78 o 
  -6  -4   4      166.48      184.23      3.70 o 
  -5  -4   4      177.12      181.64      3.60 o 
  -4  -4   4       12.59       13.85      0.83 o 
  -3  -4   4       88.17       79.20      2.11 o 
  -2  -4   4       24.54       24.23      0.86 o 
  -1  -4   4        3.50        3.44      0.44 o 
   0  -4   4      550.10      592.97      5.35 o 
   1  -4   4        9.27       11.61      0.68 o 
   2  -4   4      283.21      298.30      3.94 o 
   3  -4   4       19.69       17.32      0.83 o 
   4  -4   4        0.57        0.91      0.57 o 
   5  -4   4       63.00       56.41      1.62 o 
   6  -4   4        1.13        3.65      0.65 o 
   7  -4   4        1.63        1.98      0.47 o 
   8  -4   4       26.74       27.83      0.83 o 
  -9  -3   4        4.62        5.42      0.47 o 
  -8  -3   4       13.76       15.49      0.81 o 
  -7  -3   4        0.37        1.10      0.57 o 
  -6  -3   4        0.41        0.47      0.94 o 
  -5  -3   4      125.02      149.12      3.13 o 
  -4  -3   4       20.24       21.41      0.89 o 
  -3  -3   4       28.21       40.01      1.25 o 
  -2  -3   4        1.87        0.37      0.60 o 
  -1  -3   4      246.79      295.98      3.29 o 
   0  -3   4      103.73      144.77      2.27 o 
   1  -3   4        0.41        0.76      0.39 o 
   2  -3   4      859.16      937.12      6.78 o 
   3  -3   4       35.37       21.72      0.83 o 
   4  -3   4       19.84       22.74      0.94 o 
   5  -3   4       80.10       69.06      2.01 o 
   6  -3   4       71.97       72.81      2.11 o 
   7  -3   4        1.56        1.77      0.63 o 
   8  -3   4       10.41       17.03      0.76 o 
  -9  -2   4        0.27       -0.23      0.50 o 
  -8  -2   4       13.29       13.20      0.81 o 
  -7  -2   4        6.52        5.76      0.70 o 
  -6  -2   4        1.41        1.41      0.57 o 
  -5  -2   4       36.82       34.89      1.12 o 
  -4  -2   4        4.56        4.56      0.52 o 
  -3  -2   4      148.92      147.92      2.48 o 
  -2  -2   4      659.10      704.91      5.16 o 
  -1  -2   4      334.37      322.71      3.13 o 
   0  -2   4      196.73      167.35      2.22 o 
   1  -2   4       57.75       69.76      1.51 o 
   2  -2   4       65.93       63.37      1.54 o 
   3  -2   4      495.94      471.31      4.67 o 
   4  -2   4       36.16       52.03      1.49 o 
   5  -2   4     1128.37     1077.95      8.74 o 
   6  -2   4       18.65       15.73      1.04 o 
   7  -2   4        5.91       10.98      0.86 o 
   8  -2   4        9.99       11.53      0.70 o 
  -9  -1   4       13.49       12.15      0.63 o 
  -8  -1   4       17.80       19.74      0.91 o 
  -7  -1   4        5.06        6.94      0.73 o 
  -6  -1   4       24.74       29.63      1.20 o 
  -5  -1   4       23.77       26.00      1.02 o 
  -4  -1   4      117.77      114.83      2.35 o 
  -3  -1   4      878.03      874.16      6.13 o 
  -2  -1   4     1472.98     1481.45      7.88 o 
  -1  -1   4       71.12       93.86      1.54 o 
   0  -1   4      150.26      144.35      1.90 o 
   1  -1   4      813.17      958.87      5.66 o 
   2  -1   4      420.25      419.83      3.73 o 
   3  -1   4       63.17       93.13      1.93 o 
   4  -1   4      229.56      218.86      3.23 o 
   5  -1   4      979.96      961.32      8.01 o 
   6  -1   4      492.76      514.00      6.18 o 
   7  -1   4      144.10      142.66      3.31 o 
   8  -1   4       28.12       26.63      0.99 o 
   9  -1   4        0.01       -0.31      0.50 o 
  -9   0   4       37.66       41.18      1.23 o 
  -8   0   4        0.16       -0.68      0.73 o 
  -7   0   4      105.57      112.04      2.89 o 
  -6   0   4      171.75      167.69      3.42 o 
  -5   0   4        1.49        0.70      0.55 o 
  -4   0   4      340.13      342.24      4.04 o 
  -3   0   4      580.88      576.44      4.88 o 
  -2   0   4      227.79      217.32      2.58 o 
  -1   0   4        5.42        2.79      0.37 o 
   0   0   4     2197.50     2257.30      9.81 o 
   1   0   4      739.39      808.49      4.96 o 
   2   0   4      101.67      108.26      1.77 o 
   3   0   4       34.67       28.61      0.83 o 
   4   0   4        0.19        1.70      0.42 o 
   5   0   4      330.49      351.19      4.59 o 
   6   0   4       94.55      109.25      2.79 o 
   7   0   4       71.37       69.74      2.06 o 
   8   0   4       16.67       15.26      0.89 o 
   9   0   4        0.08        0.18      0.57 o 
  -9   1   4       42.07       46.21      1.20 o 
  -8   1   4        0.26        1.02      0.55 o 
  -7   1   4      159.51      168.97      3.55 o 
  -6   1   4      198.24      208.98      3.94 o 
  -5   1   4        8.10        7.98      0.68 o 
  -4   1   4      102.50      124.09      2.40 o 
  -3   1   4       80.92       92.19      1.88 o 
  -2   1   4        0.90        2.27      0.39 o 
  -1   1   4      943.95      925.10      5.42 o 
   0   1   4      291.62      350.67      2.89 o 
   1   1   4      151.27      206.50      2.30 o 
   2   1   4       38.63       34.92      0.94 o 
   3   1   4      120.40      128.65      2.19 o 
   4   1   4       79.51       92.27      2.09 o 
   5   1   4      141.52      152.83      2.95 o 
   6   1   4        4.52        8.11      0.76 o 
   7   1   4       77.80       79.00      2.11 o 
   8   1   4       41.40       45.20      1.38 o 
   9   1   4        0.14        0.16      0.55 o 
  -8   2   4        6.73        7.09      0.65 o 
  -7   2   4      185.55      199.27      3.86 o 
  -6   2   4        0.89       -0.21      0.96 o 
  -5   2   4        1.37        0.63      0.52 o 
  -4   2   4       51.13       -0.42      0.63 o 
  -3   2   4       39.05       -0.44      0.57 o 
  -2   2   4      477.38       -0.37      0.47 o 
  -1   2   4      967.37     1059.72      6.26 o 
   0   2   4       10.23       20.86      0.60 o 
   1   2   4       34.84       44.65      1.15 o 
   2   2   4      259.14      283.28      3.03 o 
   3   2   4        7.79       10.61      0.57 o 
   4   2   4        7.72        6.70      0.57 o 
   5   2   4      147.06      182.35      3.26 o 
   6   2   4        8.68        5.63      0.73 o 
   7   2   4        5.31        4.49      0.65 o 
   8   2   4       15.65       19.82      0.91 o 
   9   2   4        3.46        3.13      0.47 o 
  -8   3   4        4.14        3.89      0.52 o 
  -7   3   4        9.44       12.18      0.81 o 
  -6   3   4      195.77      202.66      3.86 o 
  -5   3   4       13.84       12.75      0.83 o 
  -4   3   4      165.90      172.02      3.16 o 
  -3   3   4        1.87        0.57      0.57 o 
  -2   3   4      303.88      309.46      3.49 o 
  -1   3   4       25.86       29.00      0.83 o 
   0   3   4     1061.36     1314.13      7.46 o 
   1   3   4      567.39      644.06      4.82 o 
   2   3   4      177.49      124.84      2.16 o 
   3   3   4        3.53        4.98      0.47 o 
   4   3   4      366.71      328.99      4.09 o 
   5   3   4       57.57       63.40      1.70 o 
   6   3   4       63.61       53.52      1.54 o 
   7   3   4       21.95       23.16      1.02 o 
   8   3   4        8.50        5.61      0.65 o 
   9   3   4        2.20        1.51      0.42 o 
  -8   4   4       18.24       18.57      0.68 o 
  -7   4   4       23.65       23.60      0.96 o 
  -6   4   4       53.97       54.38      1.62 o 
  -5   4   4       15.76       15.91      0.94 o 
  -4   4   4        3.56        5.06      0.60 o 
  -3   4   4       53.05       66.29      1.72 o 
  -2   4   4      430.87      502.71      5.01 o 
  -1   4   4       17.73       27.54      0.86 o 
   0   4   4      755.65      810.53      6.02 o 
   1   4   4     1565.98     1688.81      9.60 o 
   2   4   4       54.23       62.30      1.70 o 
   3   4   4       16.56       27.77      0.96 o 
   4   4   4      136.66      130.03      2.74 o 
   5   4   4       80.95       73.44      1.98 o 
   6   4   4        9.56        7.90      0.73 o 
   7   4   4        9.34        8.48      0.76 o 
   8   4   4        3.42        3.31      0.55 o 
  -7   5   4       73.41       74.25      1.93 o 
  -6   5   4       24.59       21.59      0.99 o 
  -5   5   4        1.20        2.84      0.68 o 
  -4   5   4       51.01       50.57      1.54 o 
  -3   5   4       49.59       62.64      1.77 o 
  -2   5   4       26.26       35.68      1.07 o 
  -1   5   4       26.23       24.49      0.89 o 
   0   5   4       16.05       31.11      0.96 o 
   1   5   4       12.46        7.17      0.63 o 
   2   5   4      390.88      454.28      5.06 o 
   3   5   4        0.03        2.95      0.57 o 
   4   5   4      292.44      305.16      4.49 o 
   5   5   4       42.01       47.57      1.51 o 
   6   5   4        7.87        5.92      0.73 o 
   7   5   4       22.27       23.03      0.96 o 
   8   5   4        4.70        5.92      0.50 o 
  -6   6   4        0.06        0.37      0.57 o 
  -5   6   4        0.70        0.52      0.78 o 
  -4   6   4      134.63      147.19      3.23 o 
  -3   6   4       28.14       24.65      1.04 o 
  -2   6   4       73.31       84.52      2.48 o 
  -1   6   4       88.02       95.06      2.56 o 
   0   6   4       27.58       29.70      1.04 o 
   1   6   4       25.53       30.80      1.10 o 
   2   6   4      140.00      125.26      2.87 o 
   3   6   4       10.13        6.08      0.86 o 
   4   6   4      112.78      100.02      2.79 o 
   5   6   4      127.98      139.60      3.21 o 
   6   6   4       85.03       87.34      2.48 o 
   7   6   4        7.54        6.83      0.63 o 
   8   6   4        1.03        1.56      0.42 o 
  -5   7   4      102.03      106.93      2.35 o 
  -4   7   4       54.68       56.33      1.72 o 
  -3   7   4        0.18       -0.13      0.89 o 
  -2   7   4        0.95        0.91      0.52 o 
  -1   7   4      272.37      293.29      4.56 o 
   0   7   4       42.27       38.05      1.30 o 
   1   7   4       14.77       16.27      0.94 o 
   2   7   4       41.62       44.57      1.36 o 
   3   7   4       22.07       23.52      1.10 o 
   4   7   4       32.79       38.26      1.30 o 
   5   7   4        0.55       -0.60      0.86 o 
   6   7   4        1.37        1.36      0.60 o 
   7   7   4       12.19       12.99      0.63 o 
  -4   8   4       33.31       36.04      1.04 o 
  -3   8   4       10.38       12.05      0.73 o 
  -2   8   4       84.74       96.08      2.45 o 
  -1   8   4       36.95       45.27      1.46 o 
   0   8   4       58.33       54.51      1.59 o 
   1   8   4        7.34        9.02      0.76 o 
   2   8   4       45.31       43.66      1.30 o 
   3   8   4       65.15       68.98      1.98 o 
   4   8   4       72.46       61.18      1.75 o 
   5   8   4        3.42        3.08      0.52 o 
   6   8   4       24.55       22.53      0.78 o 
  -2   9   4       73.36       69.42      1.75 o 
  -1   9   4       22.84       21.15      0.83 o 
   0   9   4        6.31        7.80      0.63 o 
   1   9   4       10.61       13.59      0.76 o 
   2   9   4        0.57        0.96      0.47 o 
   3   9   4        3.02        3.63      0.50 o 
   4   9   4       20.33       15.67      0.65 o 
  -4  -8   5       11.99       12.91      0.68 o 
  -3  -8   5       22.53       23.13      0.89 o 
  -2  -8   5       24.22       25.84      0.96 o 
  -1  -8   5        1.89        1.64      0.57 o 
   0  -8   5        5.55        4.22      0.60 o 
   1  -8   5        0.05        1.15      0.42 o 
   2  -8   5       11.61       13.93      0.73 o 
   3  -8   5        4.09        4.59      0.47 o 
  -6  -7   5       11.23        7.59      0.55 o 
  -5  -7   5        2.05        1.72      0.47 o 
  -4  -7   5       74.29       75.06      1.93 o 
  -3  -7   5        5.40        3.94      0.63 o 
  -2  -7   5        0.03       -0.76      0.89 o 
  -1  -7   5        1.44        1.41      0.57 o 
   0  -7   5       78.80       80.69      2.09 o 
   1  -7   5        1.34        2.40      0.60 o 
   2  -7   5       89.67       91.15      2.48 o 
   3  -7   5       15.93       12.54      0.76 o 
   4  -7   5        9.13       10.30      0.60 o 
  -7  -6   5       20.50       18.83      0.70 o 
  -6  -6   5       59.78       68.17      1.96 o 
  -5  -6   5        3.63        4.51      0.57 o 
  -4  -6   5       25.68       24.41      1.07 o 
  -3  -6   5       60.78       55.60      1.64 o 
  -2  -6   5       56.40       50.26      1.41 o 
  -1  -6   5      285.80      283.88      4.54 o 
   0  -6   5        4.78        4.12      0.78 o 
   1  -6   5       65.41       64.10      1.96 o 
   2  -6   5       92.04       97.59      2.71 o 
   3  -6   5       66.74       57.82      1.77 o 
   4  -6   5        0.44       -0.29      0.83 o 
   5  -6   5       15.07       12.07      0.70 o 
   6  -6   5        7.78        7.30      0.57 o 
  -7  -5   5       21.52       18.78      0.83 o 
  -6  -5   5       36.89       40.87      1.28 o 
  -5  -5   5       11.01        9.13      0.78 o 
  -4  -5   5       29.40       30.15      1.20 o 
  -3  -5   5       23.85       25.27      1.04 o 
  -2  -5   5       77.08       89.82      2.45 o 
  -1  -5   5      933.90      920.87      8.01 o 
   0  -5   5      415.77      417.87      5.16 o 
   1  -5   5      848.84      853.27      7.69 o 
   2  -5   5       42.17       41.08      1.30 o 
   3  -5   5       20.29       18.20      0.99 o 
   4  -5   5       26.03       19.64      0.99 o 
   5  -5   5       59.72       50.65      1.49 o 
   6  -5   5        1.62        1.46      0.50 o 
   7  -5   5       21.87       24.51      0.76 o 
  -8  -4   5       10.89       13.25      0.65 o 
  -7  -4   5       20.01       21.78      0.94 o 
  -6  -4   5      230.58       -0.99      0.99 o 
  -5  -4   5      146.17       -0.96      0.96 o 
  -4  -4   5      128.75       -0.05      0.83 o 
  -3  -4   5       32.30       58.44      1.59 o 
  -2  -4   5       36.09       32.29      1.02 o 
  -1  -4   5      502.36      510.72      5.27 o 
   0  -4   5       89.95       71.38      2.03 o 
   1  -4   5      245.41      263.74      3.78 o 
   2  -4   5      353.82      353.01      4.56 o 
   3  -4   5        7.20        6.05      0.68 o 
   4  -4   5       26.67       31.69      1.15 o 
   5  -4   5        1.33        0.13      0.86 o 
   6  -4   5        1.51        1.96      0.55 o 
   7  -4   5       32.74       36.69      1.15 o 
  -8  -3   5        0.32        0.89      0.50 o 
  -7  -3   5       59.51       66.19      1.90 o 
  -6  -3   5        5.83        4.62      0.76 o 
  -5  -3   5       61.18       70.02      1.96 o 
  -4  -3   5      115.85      114.05      2.69 o 
  -3  -3   5      185.23      200.63      3.29 o 
  -2  -3   5       17.90       22.06      0.86 o 
  -1  -3   5       69.64       79.83      1.88 o 
   0  -3   5        0.82        0.44      0.63 o 
   1  -3   5      487.97      544.91      5.11 o 
   2  -3   5      220.56      204.07      3.23 o 
   3  -3   5       18.12       25.40      0.96 o 
   4  -3   5       34.27       24.12      1.04 o 
   5  -3   5       39.56       35.86      1.25 o 
   6  -3   5       14.49       16.46      0.94 o 
   7  -3   5       66.70       66.76      1.77 o 
   8  -3   5        1.78        2.32      0.42 o 
  -8  -2   5        5.48        4.25      0.60 o 
  -7  -2   5       46.76       49.11      1.43 o 
  -6  -2   5        4.35        7.59      0.86 o 
  -5  -2   5       61.34       60.09      1.83 o 
  -4  -2   5       60.89       57.69      1.59 o 
  -3  -2   5      144.57      141.20      2.66 o 
  -2  -2   5      111.96      147.43      2.43 o 
  -1  -2   5     1175.32     1306.88      7.85 o 
   0  -2   5       40.17       46.76      1.38 o 
   1  -2   5       25.39        8.53      0.55 o 
   2  -2   5      170.95      142.55      2.50 o 
   3  -2   5      105.53        1.10      0.52 o 
   4  -2   5       60.45      102.88      2.24 o 
   5  -2   5        5.94        6.36      0.83 o 
   6  -2   5      159.72      162.37      3.52 o 
   7  -2   5       26.53       24.28      1.04 o 
   8  -2   5        0.05       -0.26      0.57 o 
  -9  -1   5        0.39        1.49      0.39 o 
  -8  -1   5        0.03        0.55      0.70 o 
  -7  -1   5        9.23       10.56      0.76 o 
  -6  -1   5       19.06       20.42      0.99 o 
  -5  -1   5      113.45      110.66      2.76 o 
  -4  -1   5       89.00       86.45      2.16 o 
  -3  -1   5       13.58       12.70      0.65 o 
  -2  -1   5      757.53      801.92      5.76 o 
  -1  -1   5      233.65      237.09      2.76 o 
   0  -1   5        0.16        1.15      0.37 o 
   1  -1   5       75.95       98.69      1.85 o 
   2  -1   5      330.04      392.08      3.96 o 
   3  -1   5        2.48        2.19      0.50 o 
   4  -1   5      357.72      377.42      4.54 o 
   5  -1   5      107.10      111.88      2.82 o 
   6  -1   5      273.39      264.58      4.51 o 
   7  -1   5       60.24       65.72      1.96 o 
   8  -1   5        4.12        5.22      0.60 o 
  -9   0   5       11.86       13.14      0.63 o 
  -8   0   5       52.62       54.61      1.56 o 
  -7   0   5       32.86       31.09      1.17 o 
  -6   0   5      273.36      253.83      4.30 o 
  -5   0   5      397.83      414.82      5.24 o 
  -4   0   5        2.21        2.14      0.50 o 
  -3   0   5       17.84       29.70      0.91 o 
  -2   0   5     1067.38     1052.18      6.86 o 
  -1   0   5      466.29      482.68      3.96 o 
   0   0   5       51.52       54.06      1.30 o 
   1   0   5       30.31       42.69      1.23 o 
   2   0   5        0.27        0.42      0.42 o 
   3   0   5       32.05       23.34      0.76 o 
   4   0   5      185.99      188.24      3.18 o 
   5   0   5      101.03       98.03      2.56 o 
   6   0   5        8.66        9.52      0.86 o 
   7   0   5      146.08      164.25      3.42 o 
   8   0   5        0.07       -0.21      0.70 o 
   9   0   5        2.31        1.67      0.42 o 
  -8   1   5        3.18        5.11      0.55 o 
  -7   1   5        2.84        5.22      0.65 o 
  -6   1   5       79.15       79.07      2.22 o 
  -5   1   5       22.72       22.27      0.99 o 
  -4   1   5      124.02      142.06      2.76 o 
  -3   1   5       50.16       61.52      1.75 o 
  -2   1   5      444.08      468.89      4.30 o 
  -1   1   5        3.63        3.68      0.44 o 
   0   1   5        5.72        9.47      0.50 o 
   1   1   5       93.28      108.02      1.88 o 
   2   1   5       43.54       54.40      1.51 o 
   3   1   5       15.58       30.43      0.89 o 
   4   1   5      286.71      327.56      4.17 o 
   5   1   5       82.49       96.57      2.50 o 
   6   1   5       83.95       96.29      2.69 o 
   7   1   5       38.89       44.70      1.30 o 
   8   1   5        8.31        9.86      0.76 o 
   9   1   5        0.26        1.62      0.37 o 
  -8   2   5        2.26        2.35      0.50 o 
  -7   2   5       48.01       56.33      1.80 o 
  -6   2   5        0.19        0.21      0.83 o 
  -5   2   5       24.41       21.15      0.99 o 
  -4   2   5       58.22       54.19      1.62 o 
  -3   2   5        7.37        6.73      0.57 o 
  -2   2   5      652.88      662.34      5.40 o 
  -1   2   5      749.46      764.60      5.55 o 
   0   2   5     1706.22     1867.61      9.44 o 
   1   2   5       37.51       30.17      0.94 o 
   2   2   5      208.14      192.00      2.71 o 
   3   2   5       68.80       87.55      2.01 o 
   4   2   5       69.14       57.38      1.59 o 
   5   2   5        9.29       14.53      0.81 o 
   6   2   5       14.38       15.65      0.91 o 
   7   2   5        3.60        3.60      0.70 o 
   8   2   5       10.42       10.20      0.73 o 
   9   2   5        6.35        6.78      0.50 o 
  -8   3   5       10.11       10.07      0.60 o 
  -7   3   5      166.85      187.90      3.49 o 
  -6   3   5       11.87       12.70      0.94 o 
  -5   3   5       28.09       30.28      1.12 o 
  -4   3   5      109.92      134.31      2.97 o 
  -3   3   5       32.30      110.81      2.45 o 
  -2   3   5      164.78       -0.68      0.68 o 
  -1   3   5        2.85       -0.60      0.60 o 
   0   3   5        3.00        1.07      0.42 o 
   1   3   5      183.64      182.35      2.69 o 
   2   3   5      102.27      116.42      2.30 o 
   3   3   5      136.14      135.07      2.56 o 
   4   3   5        2.91        3.05      0.63 o 
   5   3   5       10.83       11.27      0.78 o 
   6   3   5       32.67       32.10      1.17 o 
   7   3   5        0.16       -0.18      0.94 o 
   8   3   5        3.85        1.96      0.55 o 
  -7   4   5        4.06        4.38      0.60 o 
  -6   4   5      113.72      120.98      2.87 o 
  -5   4   5       71.78       78.45      2.16 o 
  -4   4   5      132.65      156.69      3.34 o 
  -3   4   5       87.85      104.47      2.61 o 
  -2   4   5      127.70      140.93      2.76 o 
  -1   4   5       15.81       21.31      0.81 o 
   0   4   5       91.75       91.90      2.14 o 
   1   4   5      518.85      548.74      5.19 o 
   2   4   5       49.96       55.00      1.49 o 
   3   4   5      200.91      204.15      3.42 o 
   4   4   5      283.69      301.77      4.36 o 
   5   4   5        3.72        6.57      0.70 o 
   6   4   5        4.01        5.01      0.68 o 
   7   4   5        1.69        1.43      0.55 o 
   8   4   5       17.06       15.47      0.76 o 
  -7   5   5        4.28        4.02      0.47 o 
  -6   5   5        6.51        6.21      0.63 o 
  -5   5   5       13.40       13.64      0.83 o 
  -4   5   5       66.71       63.92      1.96 o 
  -3   5   5        5.34        6.60      0.68 o 
  -2   5   5      208.04      211.14      3.65 o 
  -1   5   5      113.47      152.02      3.05 o 
   0   5   5      294.89      328.71      4.36 o 
   1   5   5      377.52      367.98      4.67 o 
   2   5   5       27.22       23.34      0.99 o 
   3   5   5      399.39      399.41      5.16 o 
   4   5   5      327.36      311.39      4.64 o 
   5   5   5       95.88       89.06      2.61 o 
   6   5   5        0.83        0.65      0.44 o 
   7   5   5       13.41       11.42      0.73 o 
   8   5   5       10.48       11.63      0.57 o 
  -6   6   5       10.09       11.14      0.60 o 
  -5   6   5        4.72        4.20      0.60 o 
  -4   6   5        0.43       -0.39      0.76 o 
  -3   6   5       54.72       69.58      1.98 o 
  -2   6   5        2.19        1.88      0.57 o 
  -1   6   5      137.01      160.36      3.29 o 
   0   6   5      475.91      483.02      5.76 o 
   1   6   5      117.29      125.81      2.95 o 
   2   6   5        0.03        0.13      0.83 o 
   3   6   5      301.41      326.62      4.96 o 
   4   6   5      188.50      181.44      3.65 o 
   5   6   5        2.48        2.43      0.73 o 
   6   6   5       58.50       56.88      1.72 o 
   7   6   5        1.06        1.30      0.44 o 
  -5   7   5       18.95       20.11      0.76 o 
  -4   7   5       13.42       13.30      0.78 o 
  -3   7   5       80.54       88.91      2.45 o 
  -2   7   5        0.19        0.44      0.76 o 
  -1   7   5        4.21        3.63      0.57 o 
   0   7   5       61.54       64.23      1.98 o 
   1   7   5      105.23       93.39      2.71 o 
   2   7   5       12.74       15.86      0.89 o 
   3   7   5       77.92       81.42      2.16 o 
   4   7   5        1.17        0.13      0.86 o 
   5   7   5        2.85        3.13      0.63 o 
   6   7   5       28.94       30.20      0.99 o 
  -4   8   5       16.67       16.17      0.68 o 
  -3   8   5       68.97       66.19      1.90 o 
  -2   8   5        1.35        2.32      0.52 o 
  -1   8   5        1.64        2.56      0.57 o 
   0   8   5        0.23        0.73      0.55 o 
   1   8   5       18.47       18.91      0.91 o 
   2   8   5        4.26        5.97      0.68 o 
   3   8   5       66.17       61.99      1.77 o 
   4   8   5        0.04       -0.21      0.76 o 
   5   8   5       24.45       20.16      0.83 o 
  -2   9   5       44.58       36.80      1.10 o 
  -1   9   5       25.44       24.98      0.86 o 
   0   9   5        7.70        9.49      0.63 o 
   1   9   5        9.11       10.48      0.63 o 
   2   9   5        1.71        2.40      0.47 o 
   3   9   5        0.51        1.28      0.42 o 
  -3  -8   6        7.94        7.85      0.55 o 
  -2  -8   6        7.04        6.15      0.57 o 
  -1  -8   6       34.31       32.16      1.02 o 
   0  -8   6       17.90       15.44      0.70 o 
   1  -8   6        6.44        4.80      0.55 o 
   2  -8   6        2.60        2.58      0.39 o 
  -5  -7   6       18.94       19.17      0.76 o 
  -4  -7   6       50.29       46.63      1.43 o 
  -3  -7   6       43.35       39.17      1.17 o 
  -2  -7   6       14.16       12.47      0.76 o 
  -1  -7   6       22.61       29.00      1.07 o 
   0  -7   6       17.68       17.92      0.86 o 
   1  -7   6       94.32       90.42      2.40 o 
   2  -7   6        8.23        9.34      0.68 o 
   3  -7   6       18.58       20.16      0.81 o 
   4  -7   6       31.66       27.25      0.83 o 
  -6  -6   6       10.97       11.97      0.65 o 
  -5  -6   6       19.36       20.76      0.86 o 
  -4  -6   6       23.40       27.67      1.07 o 
  -3  -6   6        0.22        0.13      0.73 o 
  -2  -6   6       69.66       65.72      1.93 o 
  -1  -6   6       15.61       15.57      0.91 o 
   0  -6   6      373.23      369.91      5.14 o 
   1  -6   6        4.62        4.62      0.70 o 
   2  -6   6       18.94       21.70      1.02 o 
   3  -6   6       29.10       28.17      1.10 o 
   4  -6   6       26.42       24.20      0.94 o 
   5  -6   6        0.03        0.99      0.39 o 
  -7  -5   6       65.83       70.55      1.77 o 
  -6  -5   6        0.56        0.21      0.86 o 
  -5  -5   6        0.67        1.38      0.57 o 
  -4  -5   6        0.74       -0.83      0.91 o 
  -3  -5   6       14.99       15.05      0.86 o 
  -2  -5   6       23.99       31.27      1.17 o 
  -1  -5   6       14.83       15.75      0.94 o 
   0  -5   6      204.53      199.85      3.73 o 
   1  -5   6      729.24      771.54      7.56 o 
   2  -5   6        1.62        2.03      0.60 o 
   3  -5   6       39.93       40.42      1.33 o 
   4  -5   6        6.61        8.55      0.70 o 
   5  -5   6       11.77       10.30      0.68 o 
   6  -5   6       22.44       19.53      0.73 o 
  -7  -4   6       14.08       14.81      0.81 o 
  -6  -4   6       81.50       84.76      2.48 o 
  -5  -4   6       80.79       86.71      2.53 o 
  -4  -4   6        1.75        3.76      0.68 o 
  -3  -4   6        0.86        1.02      0.57 o 
  -2  -4   6       35.90       28.32      1.10 o 
  -1  -4   6       57.61       50.57      1.51 o 
   0  -4   6      161.37      161.20      3.16 o 
   1  -4   6      217.21      212.94      3.68 o 
   2  -4   6       66.45       51.35      1.51 o 
   3  -4   6        1.00        1.25      0.73 o 
   4  -4   6      140.44      150.64      3.42 o 
   5  -4   6        1.66       -0.05      0.89 o 
   6  -4   6       25.30       29.91      1.02 o 
   7  -4   6       14.32       16.72      0.70 o 
  -8  -3   6       23.47       21.05      0.78 o 
  -7  -3   6       31.38       32.91      1.15 o 
  -6  -3   6       20.98       18.52      1.04 o 
  -5  -3   6       21.25       25.51      1.12 o 
  -4  -3   6      118.75      130.82      3.03 o 
  -3  -3   6      145.94      165.71      3.18 o 
  -2  -3   6      412.63      460.17      5.11 o 
  -1  -3   6      111.04       92.92      2.22 o 
   0  -3   6      158.02       -0.65      0.81 o 
   1  -3   6      482.94       -0.70      0.83 o 
   2  -3   6       11.67       13.56      0.81 o 
   3  -3   6       71.57       87.00      2.40 o 
   4  -3   6      175.42      171.34      3.52 o 
   5  -3   6       77.10       79.78      2.19 o 
   6  -3   6       26.89       27.77      1.15 o 
   7  -3   6       13.98       16.27      0.76 o 
  -8  -2   6       32.76       32.21      1.02 o 
  -7  -2   6       21.75       27.91      1.04 o 
  -6  -2   6       66.39       61.76      1.80 o 
  -5  -2   6      126.66      117.20      2.92 o 
  -4  -2   6       73.63       89.66      2.43 o 
  -3  -2   6        0.23        1.67      0.47 o 
  -2  -2   6       32.37       38.31      1.10 o 
  -1  -2   6      338.96      400.30      4.30 o 
   0  -2   6      180.83      190.46      2.95 o 
   1  -2   6       49.24       59.59      1.75 o 
   2  -2   6      226.73      247.03      3.57 o 
   3  -2   6      191.81      229.16      3.76 o 
   4  -2   6      209.81      207.78      3.76 o 
   5  -2   6        3.13        3.65      0.60 o 
   6  -2   6        8.77       10.51      0.81 o 
   7  -2   6        4.25        5.95      0.65 o 
   8  -2   6       15.53       14.79      0.65 o 
  -8  -1   6        5.79        7.07      0.60 o 
  -7  -1   6       19.15       24.31      0.94 o 
  -6  -1   6        9.39       11.34      0.86 o 
  -5  -1   6       12.99       15.62      0.91 o 
  -4  -1   6       36.00       41.02      1.23 o 
  -3  -1   6        3.09        3.05      0.55 o 
  -2  -1   6       11.52       17.53      0.73 o 
  -1  -1   6        5.17        9.73      0.60 o 
   0  -1   6       10.07       11.16      0.63 o 
   1  -1   6       16.83       13.90      0.65 o 
   2  -1   6      117.17      124.32      2.45 o 
   3  -1   6       12.04        9.68      0.68 o 
   4  -1   6      122.01      111.99      2.66 o 
   5  -1   6       12.62       16.27      0.94 o 
   6  -1   6      624.93      654.49      7.17 o 
   7  -1   6       12.52       13.46      0.83 o 
   8  -1   6        7.21        9.86      0.63 o 
  -8   0   6       46.89       49.16      1.38 o 
  -7   0   6        1.47        0.86      0.55 o 
  -6   0   6        0.41        1.07      0.55 o 
  -5   0   6      109.49      116.47      2.92 o 
  -4   0   6       33.67       44.39      1.28 o 
  -3   0   6       54.13       52.73      1.54 o 
  -2   0   6      234.16      240.66      3.36 o 
  -1   0   6       98.83      118.84      2.14 o 
   0   0   6       18.10       26.13      0.78 o 
   1   0   6        1.85        3.31      0.52 o 
   2   0   6        8.84       11.58      0.65 o 
   3   0   6      219.44      209.08      3.23 o 
   4   0   6        2.67        3.23      0.63 o 
   5   0   6      478.70      501.85      5.95 o 
   6   0   6       36.99       32.70      1.28 o 
   7   0   6      138.83      146.78      3.18 o 
   8   0   6        6.89        6.70      0.55 o 
  -8   1   6       32.63       36.82      1.15 o 
  -7   1   6        0.86        1.43      0.55 o 
  -6   1   6       31.83       38.26      1.25 o 
  -5   1   6       64.31       67.13      1.96 o 
  -4   1   6      101.01       93.16      2.43 o 
  -3   1   6     1098.14     1075.65      8.03 o 
  -2   1   6     1110.26     1095.61      7.64 o 
  -1   1   6      894.25      928.70      6.57 o 
   0   1   6      448.31      554.56      4.93 o 
   1   1   6       57.35       99.55      2.09 o 
   2   1   6       63.20       69.45      1.83 o 
   3   1   6      161.90      159.76      2.89 o 
   4   1   6        2.77        1.75      0.60 o 
   5   1   6      493.32      490.79      5.84 o 
   6   1   6      300.46      317.57      4.82 o 
   7   1   6        0.06        0.05      0.81 o 
   8   1   6        3.80        3.08      0.47 o 
  -8   2   6       20.35       20.68      0.78 o 
  -7   2   6       59.34       63.32      1.80 o 
  -6   2   6      152.26      155.15      3.39 o 
  -5   2   6       64.82       67.55      1.96 o 
  -4   2   6       24.48       28.01      1.07 o 
  -3   2   6      712.68      723.47      6.60 o 
  -2   2   6      524.59      531.61      5.24 o 
  -1   2   6       12.79        8.01      0.68 o 
   0   2   6     1405.75     1470.03      8.71 o 
   1   2   6      273.41      328.76      3.78 o 
   2   2   6       40.29       47.15      1.36 o 
   3   2   6        8.52        9.28      0.68 o 
   4   2   6       64.04       71.33      1.85 o 
   5   2   6       97.64       96.16      2.63 o 
   6   2   6       32.76       40.21      1.30 o 
   7   2   6        0.02        0.13      0.78 o 
   8   2   6        0.84        0.99      0.44 o 
  -7   3   6       13.84       15.31      0.76 o 
  -6   3   6      263.48      269.19      4.38 o 
  -5   3   6       72.66       69.42      2.03 o 
  -4   3   6        9.09       10.07      0.78 o 
  -3   3   6      142.60      148.13      2.95 o 
  -2   3   6       76.09       83.51      2.16 o 
  -1   3   6       95.41       95.45      2.14 o 
   0   3   6      112.33      119.58      2.40 o 
   1   3   6      141.79      175.83      2.89 o 
   2   3   6        5.03        5.79      0.57 o 
   3   3   6      260.05      269.27      3.89 o 
   4   3   6       92.23      100.02      2.58 o 
   5   3   6       26.15       33.75      1.17 o 
   6   3   6       18.42       24.44      1.04 o 
   7   3   6       24.70       23.73      0.99 o 
   8   3   6        0.99        1.25      0.42 o 
  -7   4   6       30.46       32.05      0.94 o 
  -6   4   6       17.66       18.86      0.99 o 
  -5   4   6      116.25      111.33      2.87 o 
  -4   4   6       13.72       10.85      0.81 o 
  -3   4   6      254.10      264.66      4.22 o 
  -2   4   6        8.14       25.82      1.04 o 
  -1   4   6       78.20       11.97      0.78 o 
   0   4   6      167.24      172.52      3.05 o 
   1   4   6       60.29       44.70      1.28 o 
   2   4   6       74.08       90.55      2.40 o 
   3   4   6      150.63      138.48      3.03 o 
   4   4   6        6.68        5.71      0.76 o 
   5   4   6       58.71       57.92      1.67 o 
   6   4   6        0.70        1.75      0.57 o 
   7   4   6        3.98        5.24      0.60 o 
   8   4   6       13.28       14.94      0.70 o 
  -6   5   6       37.45       34.89      1.02 o 
  -5   5   6       31.58       30.88      1.15 o 
  -4   5   6        1.55        1.80      0.65 o 
  -3   5   6        3.53        3.36      0.70 o 
  -2   5   6       31.07       29.91      1.07 o 
  -1   5   6        3.16        2.30      0.65 o 
   0   5   6       61.74       76.36      2.22 o 
   1   5   6       31.69       36.56      1.17 o 
   2   5   6      160.01      175.07      3.44 o 
   3   5   6       87.51       93.03      2.63 o 
   4   5   6       77.75       72.48      2.03 o 
   5   5   6       66.31       65.96      2.01 o 
   6   5   6        5.22        4.12      0.65 o 
   7   5   6        4.35        3.68      0.55 o 
  -6   6   6       19.61       16.04      0.73 o 
  -5   6   6       22.64       23.63      0.86 o 
  -4   6   6        0.36        0.96      0.60 o 
  -3   6   6       10.51       13.64      0.83 o 
  -2   6   6       17.95       21.75      0.99 o 
  -1   6   6        2.52        0.44      0.65 o 
   0   6   6        3.71        5.03      0.73 o 
   1   6   6       46.99       52.86      1.56 o 
   2   6   6       32.46       30.23      1.23 o 
   3   6   6      132.42      143.80      3.42 o 
   4   6   6       14.40       19.17      0.99 o 
   5   6   6      152.43      150.56      3.29 o 
   6   6   6        0.49       -0.05      0.52 o 
   7   6   6        3.81        2.22      0.47 o 
  -5   7   6        0.40        0.10      0.52 o 
  -4   7   6        8.48        7.98      0.63 o 
  -3   7   6       15.07       19.27      0.86 o 
  -2   7   6        2.68        2.14      0.60 o 
  -1   7   6       10.91       13.82      0.89 o 
   0   7   6       42.47       34.95      1.23 o 
   1   7   6        4.03        3.03      0.60 o 
   2   7   6       83.41       91.49      2.69 o 
   3   7   6       37.35       31.09      1.20 o 
   4   7   6       20.30       21.15      0.91 o 
   5   7   6        9.89       11.97      0.76 o 
   6   7   6       26.29       25.45      0.81 o 
  -3   8   6       34.44       32.13      0.99 o 
  -2   8   6       73.78       73.00      1.96 o 
  -1   8   6        8.66        7.88      0.68 o 
   0   8   6       70.44       71.69      2.14 o 
   1   8   6        0.04        0.55      0.68 o 
   2   8   6       67.77       70.88      1.85 o 
   3   8   6       13.51       10.88      0.76 o 
   4   8   6        7.72        8.81      0.63 o 
   5   8   6       21.87       20.19      0.68 o 
  -1   9   6      173.22      157.47      2.43 o 
   0   9   6       10.89        8.27      0.63 o 
   1   9   6        1.01        2.32      0.44 o 
   2   9   6        6.48        6.96      0.52 o 
   3   9   6        0.38        0.00      0.47 o 
  -1  -8   7        0.38        0.34      0.42 o 
   0  -8   7        0.33        1.33      0.39 o 
  -4  -7   7        0.96       -0.03      0.63 o 
  -3  -7   7       64.31       65.12      1.90 o 
  -2  -7   7       65.89       66.87      2.01 o 
  -1  -7   7        9.33       11.92      0.76 o 
   0  -7   7       23.79       26.03      0.94 o 
   1  -7   7       45.73       45.12      1.38 o 
   2  -7   7        3.70        3.70      0.52 o 
   3  -7   7        2.66        3.73      0.44 o 
  -5  -6   7       39.84       34.22      1.10 o 
  -4  -6   7        4.07        4.80      0.65 o 
  -3  -6   7       46.30       46.73      1.46 o 
  -2  -6   7      122.64      125.60      2.97 o 
  -1  -6   7       30.92       30.67      1.12 o 
   0  -6   7       68.33       72.81      1.98 o 
   1  -6   7        1.10        2.03      0.60 o 
   2  -6   7        0.07        0.18      0.70 o 
   3  -6   7        1.43        2.30      0.52 o 
   4  -6   7        0.16        0.23      0.55 o 
  -6  -5   7       26.97       25.66      0.86 o 
  -5  -5   7        7.83        8.66      0.70 o 
  -4  -5   7        0.40       -0.05      0.83 o 
  -3  -5   7       11.89       12.10      0.78 o 
  -2  -5   7       99.27       98.87      2.74 o 
  -1  -5   7        0.04       -0.78      0.91 o 
   0  -5   7      302.47      313.97      4.75 o 
   1  -5   7       63.25       66.16      1.96 o 
   2  -5   7       54.20       55.39      1.64 o 
   3  -5   7       71.73       66.92      1.90 o 
   4  -5   7        4.07        3.23      0.55 o 
   5  -5   7        0.11       -0.23      0.63 o 
  -7  -4   7        0.62        0.10      0.65 o 
  -6  -4   7        0.53        0.10      0.76 o 
  -5  -4   7       97.10      101.81      2.63 o 
  -4  -4   7        0.36       -0.42      0.76 o 
  -3  -4   7       44.55       46.13      1.41 o 
  -2  -4   7       15.29       13.77      0.89 o 
  -1  -4   7      128.97      128.39      3.00 o 
   0  -4   7      422.77      374.82      5.06 o 
   1  -4   7      247.63      241.60      4.07 o 
   2  -4   7      108.84      114.75      2.84 o 
   3  -4   7      178.38      150.40      3.36 o 
   4  -4   7        7.83        6.42      0.78 o 
   5  -4   7       13.68       13.46      0.83 o 
   6  -4   7        0.27        0.52      0.65 o 
  -7  -3   7        4.08        2.71      0.57 o 
  -6  -3   7        0.24        0.18      0.78 o 
  -5  -3   7        0.81        1.56      0.65 o 
  -4  -3   7        0.02        2.79      0.68 o 
  -3  -3   7       21.55       23.37      0.99 o 
  -2  -3   7        0.19        0.76      0.89 o 
  -1  -3   7      780.36      803.59      7.22 o 
   0  -3   7      387.66      403.11      4.93 o 
   1  -3   7        4.78        6.73      0.76 o 
   2  -3   7      107.47      113.52      2.84 o 
   3  -3   7      259.78      251.85      4.25 o 
   4  -3   7       88.49       82.46      2.22 o 
   5  -3   7       95.84       91.33      2.58 o 
   6  -3   7       16.43       15.20      0.83 o 
   7  -3   7       11.40       11.53      0.63 o 
  -8  -2   7       30.55       35.81      1.07 o 
  -7  -2   7       13.08       12.36      0.78 o 
  -6  -2   7       88.25       99.31      2.69 o 
  -5  -2   7       49.17       48.33      1.54 o 
  -4  -2   7        1.56        0.70      0.57 o 
  -3  -2   7       22.21       28.82      1.07 o 
  -2  -2   7       18.07       18.93      0.89 o 
  -1  -2   7      158.19      169.70      3.03 o 
   0  -2   7      170.12      161.67      2.97 o 
   1  -2   7       44.56       50.83      1.54 o 
   2  -2   7        6.19        5.09      0.73 o 
   3  -2   7      252.12      267.86      4.30 o 
   4  -2   7      124.52      118.61      2.95 o 
   5  -2   7       82.86       85.12      2.24 o 
   6  -2   7        9.99        9.18      0.81 o 
   7  -2   7       12.03       15.18      0.73 o 
  -8  -1   7        7.53        8.35      0.55 o 
  -7  -1   7        4.68        5.71      0.63 o 
  -6  -1   7       35.65       41.86      1.28 o 
  -5  -1   7        0.16        0.00      0.89 o 
  -4  -1   7        2.04        1.30      0.68 o 
  -3  -1   7       72.37       91.64      2.43 o 
  -2  -1   7        3.49        4.96      0.60 o 
  -1  -1   7        0.57        0.73      0.52 o 
   0  -1   7       18.61       32.89      0.99 o 
   1  -1   7       39.49       47.65      1.43 o 
   2  -1   7      102.75      106.85      2.50 o 
   3  -1   7       22.58       22.77      0.96 o 
   4  -1   7       13.52       -1.02      1.02 o 
   5  -1   7        3.38       -1.12      1.12 o 
   6  -1   7      128.41      140.96      3.23 o 
   7  -1   7       39.41       37.79      1.12 o 
   8  -1   7        8.90        8.14      0.52 o 
  -8   0   7        1.59        3.70      0.42 o 
  -7   0   7       13.12       11.89      0.78 o 
  -6   0   7       28.27       28.19      1.17 o 
  -5   0   7       33.36       34.32      1.30 o 
  -4   0   7      258.46      254.75      4.20 o 
  -3   0   7      143.50      127.35      2.87 o 
  -2   0   7        3.52        7.95      0.73 o 
  -1   0   7       56.84       68.20      1.85 o 
   0   0   7       98.27      112.38      2.35 o 
   1   0   7        4.82       -0.13      0.60 o 
   2   0   7        3.84       -0.16      0.63 o 
   3   0   7        4.51        4.82      0.60 o 
   4   0   7        1.07        3.65      0.70 o 
   5   0   7        0.49       -1.10      1.10 o 
   6   0   7       29.01       27.04      1.12 o 
   7   0   7        1.47        2.66      0.60 o 
   8   0   7        6.24        8.66      0.55 o 
  -8   1   7       14.36       16.77      0.65 o 
  -7   1   7        0.43        1.10      0.47 o 
  -6   1   7        0.42       -0.26      0.78 o 
  -5   1   7        1.01        1.41      0.55 o 
  -4   1   7       69.59       59.46      1.83 o 
  -3   1   7       80.64       90.70      2.43 o 
  -2   1   7       99.79      101.66      2.45 o 
  -1   1   7      829.99      844.25      6.86 o 
   0   1   7      137.33      183.65      3.08 o 
   1   1   7       98.98      140.70      2.71 o 
   2   1   7        7.54       22.64      0.94 o 
   3   1   7       15.85       18.96      0.91 o 
   4   1   7      101.60      107.79      2.76 o 
   5   1   7       77.18       92.63      2.71 o 
   6   1   7        3.40        3.34      0.73 o 
   7   1   7        0.50        0.65      0.70 o 
   8   1   7       19.53       24.96      0.81 o 
  -7   2   7        2.28        2.48      0.55 o 
  -6   2   7       33.23       31.03      1.17 o 
  -5   2   7       23.53       17.03      0.99 o 
  -4   2   7       54.07       41.10      1.30 o 
  -3   2   7      120.31      115.95      2.79 o 
  -2   2   7      132.26      123.25      2.66 o 
  -1   2   7      260.92      289.56      3.89 o 
   0   2   7      253.45      267.19      3.65 o 
   1   2   7        5.29       11.34      0.68 o 
   2   2   7      109.20      109.98      2.48 o 
   3   2   7        2.42        2.45      0.57 o 
   4   2   7       65.57       65.28      1.93 o 
   5   2   7      202.53      209.91      3.94 o 
   6   2   7        0.17       -0.13      0.83 o 
   7   2   7        0.32       -0.26      0.76 o 
   8   2   7        5.64        8.61      0.60 o 
  -7   3   7       29.68       27.28      0.91 o 
  -6   3   7       31.55       32.16      1.17 o 
  -5   3   7        4.11        5.11      0.65 o 
  -4   3   7       67.42       66.50      2.03 o 
  -3   3   7       96.53       89.32      2.53 o 
  -2   3   7       13.44       14.19      0.86 o 
  -1   3   7       94.61        1.02      0.52 o 
   0   3   7       66.32       62.51      1.90 o 
   1   3   7       66.60       81.76      2.11 o 
   2   3   7      224.07      201.44      3.49 o 
   3   3   7       52.37       46.29      1.38 o 
   4   3   7      299.07      305.78      4.62 o 
   5   3   7      112.53      118.90      2.97 o 
   6   3   7        0.02        0.99      0.63 o 
   7   3   7       64.79       70.88      2.06 o 
   8   3   7        0.97        1.80      0.42 o 
  -7   4   7       25.46       25.17      0.83 o 
  -6   4   7       10.60       12.00      0.70 o 
  -5   4   7        5.81        6.49      0.76 o 
  -4   4   7       19.67       20.39      1.02 o 
  -3   4   7      110.38      109.90      2.82 o 
  -2   4   7       55.99       61.68      1.83 o 
  -1   4   7      106.10      107.47      2.66 o 
   0   4   7       49.55       49.68      1.41 o 
   1   4   7      107.14      118.61      2.79 o 
   2   4   7      261.53      282.18      4.41 o 
   3   4   7       48.65       46.60      1.38 o 
   4   4   7       61.57       63.66      2.01 o 
   5   4   7       35.07       39.33      1.33 o 
   6   4   7        0.82        0.65      0.83 o 
   7   4   7        5.59        5.87      0.65 o 
  -6   5   7       29.49       26.21      0.83 o 
  -5   5   7        0.64       -0.21      0.73 o 
  -4   5   7       51.47       52.26      1.49 o 
  -3   5   7        0.19        1.28      0.57 o 
  -2   5   7        0.43        0.52      0.60 o 
  -1   5   7       28.11       31.17      1.23 o 
   0   5   7        6.19        4.62      0.68 o 
   1   5   7        6.37        9.94      0.78 o 
   2   5   7      296.00      314.60      4.77 o 
   3   5   7        3.13        6.47      0.73 o 
   4   5   7       96.78      101.74      2.84 o 
   5   5   7        0.65        2.01      0.63 o 
   6   5   7        1.80        0.99      0.52 o 
   7   5   7        7.02        7.41      0.57 o 
  -5   6   7        1.36        1.77      0.44 o 
  -4   6   7       31.39       40.06      1.20 o 
  -3   6   7        1.87        2.63      0.55 o 
  -2   6   7       15.95       16.82      0.96 o 
  -1   6   7        1.15        1.59      0.57 o 
   0   6   7        2.10        5.79      0.73 o 
   1   6   7      124.43      136.32      3.18 o 
   2   6   7       67.15       60.61      1.72 o 
   3   6   7        4.35        3.08      0.73 o 
   4   6   7       23.92       20.21      0.99 o 
   5   6   7      124.93      143.10      3.00 o 
   6   6   7        3.02        2.56      0.44 o 
  -4   7   7       16.49       16.22      0.65 o 
  -3   7   7        4.02        3.36      0.57 o 
  -2   7   7        0.39        0.52      0.63 o 
  -1   7   7        2.35        1.75      0.57 o 
   0   7   7       36.77       38.36      1.23 o 
   1   7   7      111.52      114.25      2.84 o 
   2   7   7       21.84       25.40      1.07 o 
   3   7   7       46.26       46.94      1.41 o 
   4   7   7       68.78       65.59      1.80 o 
   5   7   7        3.72        3.96      0.55 o 
  -2   8   7       66.50       70.60      1.77 o 
  -1   8   7       70.27       61.91      1.75 o 
   0   8   7       42.98       38.70      1.20 o 
   1   8   7       61.41       61.68      1.67 o 
   2   8   7       11.56       11.27      0.70 o 
   3   8   7       32.18       35.36      1.10 o 
   4   8   7       51.55       45.25      1.28 o 
  -3  -7   8       56.55       56.28      1.56 o 
  -2  -7   8        1.96        1.75      0.47 o 
  -1  -7   8       26.28       20.94      0.78 o 
   0  -7   8       27.25       28.66      0.86 o 
   1  -7   8        1.80        2.11      0.44 o 
   2  -7   8       27.58       24.31      0.81 o 
  -5  -6   8        0.98        0.44      0.57 o 
  -4  -6   8        2.27        2.76      0.50 o 
  -3  -6   8      121.41      120.98      2.66 o 
  -2  -6   8        5.95        6.68      0.73 o 
  -1  -6   8      123.99      121.19      2.74 o 
   0  -6   8       22.32       22.38      0.96 o 
   1  -6   8        0.54        1.15      0.57 o 
   2  -6   8        1.23        1.36      0.44 o 
   3  -6   8        0.07        0.57      0.42 o 
   4  -6   8        5.94        6.13      0.47 o 
  -6  -5   8        9.21        9.15      0.60 o 
  -5  -5   8        1.02        0.96      0.44 o 
  -4  -5   8        5.26        4.96      0.65 o 
  -3  -5   8       12.10       13.74      0.86 o 
  -2  -5   8       25.87       24.72      1.10 o 
  -1  -5   8       52.99       52.45      1.56 o 
   0  -5   8      305.40      315.75      4.72 o 
   1  -5   8      171.92      172.36      3.49 o 
   2  -5   8       18.34       20.92      0.96 o 
   3  -5   8        9.13        8.37      0.68 o 
   4  -5   8       11.10        7.98      0.63 o 
   5  -5   8       29.26       28.04      0.78 o 
  -6  -4   8       49.37       48.09      1.41 o 
  -5  -4   8        5.80        5.89      0.65 o 
  -4  -4   8       14.00       13.43      0.91 o 
  -3  -4   8       20.78       23.60      1.04 o 
  -2  -4   8        3.01        5.37      0.73 o 
  -1  -4   8        0.35        0.60      0.60 o 
   0  -4   8       20.23       26.03      1.12 o 
   1  -4   8       11.11       11.61      0.83 o 
   2  -4   8      140.28      152.88      3.34 o 
   3  -4   8        2.43        2.63      0.65 o 
   4  -4   8       89.19       80.25      2.32 o 
   5  -4   8        4.24        5.84      0.57 o 
   6  -4   8        0.07       -0.52      0.52 o 
  -7  -3   8       70.03       69.32      1.70 o 
  -6  -3   8        7.50        7.07      0.70 o 
  -5  -3   8       70.66       66.97      1.90 o 
  -4  -3   8        1.21        0.68      0.89 o 
  -3  -3   8       13.52       14.68      0.94 o 
  -2  -3   8        0.07        0.05      0.83 o 
  -1  -3   8        0.69       -1.02      1.02 o 
   0  -3   8       29.76       32.26      1.30 o 
   1  -3   8       70.80       84.03      2.48 o 
   2  -3   8       93.71       97.20      2.76 o 
   3  -3   8       52.08       49.29      1.43 o 
   4  -3   8        3.61        3.89      0.65 o 
   5  -3   8       99.61      102.73      2.63 o 
   6  -3   8        4.83        5.35      0.57 o 
  -7  -2   8       38.46       35.70      1.04 o 
  -6  -2   8       69.21       77.59      2.27 o 
  -5  -2   8       25.57       26.89      1.10 o 
  -4  -2   8        0.46        0.60      0.60 o 
  -3  -2   8       10.51       12.81      0.86 o 
  -2  -2   8        6.52       11.42      0.78 o 
  -1  -2   8      164.76      174.60      3.34 o 
   0  -2   8        0.07       -0.10      0.94 o 
   1  -2   8       13.71       22.45      1.02 o 
   2  -2   8      127.33      117.62      2.92 o 
   3  -2   8      114.54      112.64      2.97 o 
   4  -2   8       34.85       41.05      1.38 o 
   5  -2   8       50.02       52.19      1.62 o 
   6  -2   8       14.77       16.66      0.83 o 
   7  -2   8       18.67       20.66      0.73 o 
  -7  -1   8       25.48       29.16      0.91 o 
  -6  -1   8       12.65       14.45      0.81 o 
  -5  -1   8        3.63        2.84      0.65 o 
  -4  -1   8      110.30      115.22      2.89 o 
  -3  -1   8       80.92       87.65      2.61 o 
  -2  -1   8      397.50      419.23      5.24 o 
  -1  -1   8       85.26       72.16      2.14 o 
   0  -1   8        8.60        7.38      0.70 o 
   1  -1   8      166.32      191.40      3.47 o 
   2  -1   8        2.28        2.97      0.68 o 
   3  -1   8       46.27       47.00      1.41 o 
   4  -1   8       83.02       86.61      2.24 o 
   5  -1   8      175.08      205.30      3.94 o 
   6  -1   8        0.98        2.66      0.57 o 
   7  -1   8       36.95       41.47      1.28 o 
  -7   0   8       23.23       25.87      0.89 o 
  -6   0   8        0.11        0.34      0.76 o 
  -5   0   8       83.17       82.99      2.22 o 
  -4   0   8      197.16      217.61      4.09 o 
  -3   0   8       26.48       27.46      1.15 o 
  -2   0   8      116.46      123.72      2.95 o 
  -1   0   8      163.35      177.78      3.26 o 
   0   0   8        2.91        4.07      0.65 o 
   1   0   8       63.10        1.75      0.63 o 
   2   0   8       77.11       78.47      2.35 o 
   3   0   8       19.22       21.28      1.02 o 
   4   0   8       37.71       38.00      1.33 o 
   5   0   8        3.57        4.67      0.68 o 
   6   0   8       19.42       20.06      0.96 o 
   7   0   8       22.34       22.58      0.91 o 
  -7   1   8       37.14       42.51      1.33 o 
  -6   1   8        5.26        6.15      0.70 o 
  -5   1   8        1.12       -0.29      0.96 o 
  -4   1   8      220.52      231.07      4.17 o 
  -3   1   8        7.13        9.13      0.83 o 
  -2   1   8       67.83       -0.37      0.91 o 
  -1   1   8       39.08       -0.34      0.83 o 
   0   1   8       17.44       10.17      0.78 o 
   1   1   8       17.64       15.33      0.89 o 
   2   1   8        7.06        7.54      0.73 o 
   3   1   8       41.16       44.57      1.36 o 
   4   1   8       93.18       90.86      2.66 o 
   5   1   8        0.99        1.20      0.68 o 
   6   1   8      174.43      169.36      3.36 o 
   7   1   8        4.24        5.50      0.55 o 
  -7   2   8        4.97        5.87      0.52 o 
  -6   2   8        7.10        8.37      0.73 o 
  -5   2   8       29.85       26.47      1.10 o 
  -4   2   8       58.68       47.78      1.49 o 
  -3   2   8        4.28        1.90      0.73 o 
  -2   2   8      189.48      194.74      3.65 o 
  -1   2   8      518.01      496.90      5.58 o 
   0   2   8       17.93       19.56      0.94 o 
   1   2   8        2.03        1.59      0.52 o 
   2   2   8        5.17        6.91      0.68 o 
   3   2   8       77.84       78.13      2.09 o 
   4   2   8       11.33        9.31      0.81 o 
   5   2   8      106.08      109.04      2.82 o 
   6   2   8      100.46       93.68      2.53 o 
   7   2   8       15.40       15.28      0.76 o 
  -7   3   8        0.06        0.16      0.52 o 
  -6   3   8        0.27        0.29      0.50 o 
  -5   3   8       42.21       40.71      1.23 o 
  -4   3   8       49.06       45.93      1.36 o 
  -3   3   8      107.47      109.04      2.82 o 
  -2   3   8      297.63      282.44      4.46 o 
  -1   3   8        2.61        2.37      0.60 o 
   0   3   8      211.25      205.14      3.55 o 
   1   3   8       40.63       31.92      1.15 o 
   2   3   8        5.68        3.89      0.68 o 
   3   3   8      158.27      156.87      3.44 o 
   4   3   8       13.23       14.92      0.99 o 
   5   3   8       86.34       95.19      2.69 o 
   6   3   8      107.23      105.02      2.69 o 
   7   3   8       22.36       28.35      0.94 o 
  -6   4   8       11.21       11.53      0.65 o 
  -5   4   8       42.74       38.34      1.15 o 
  -4   4   8        2.08        1.62      0.57 o 
  -3   4   8       94.91      100.59      2.79 o 
  -2   4   8      202.04      198.18      3.73 o 
  -1   4   8       26.25       23.78      1.02 o 
   0   4   8        1.43        3.83      0.63 o 
   1   4   8       40.00       39.07      1.25 o 
   2   4   8       34.38       37.09      1.28 o 
   3   4   8        2.16        1.64      0.65 o 
   4   4   8      124.60      135.87      3.23 o 
   5   4   8        3.43        3.18      0.76 o 
   6   4   8       12.51       15.88      0.83 o 
   7   4   8       13.07       16.04      0.70 o 
  -5   5   8       12.19       10.38      0.63 o 
  -4   5   8        0.10        0.55      0.60 o 
  -3   5   8        0.88        2.14      0.55 o 
  -2   5   8       35.14       39.15      1.23 o 
  -1   5   8        4.71        4.28      0.65 o 
   0   5   8       15.36       20.24      1.04 o 
   1   5   8       47.04       48.77      1.41 o 
   2   5   8       49.28       49.76      1.59 o 
   3   5   8       26.17       25.79      1.10 o 
   4   5   8       37.93       38.96      1.33 o 
   5   5   8        1.66        1.83      0.60 o 
   6   5   8        9.64       13.20      0.68 o 
  -4   6   8        4.85        4.88      0.52 o 
  -3   6   8       41.18       47.39      1.51 o 
  -2   6   8        1.41       -0.86      0.86 o 
  -1   6   8        1.43        0.60      0.55 o 
   0   6   8       37.62       36.85      1.23 o 
   1   6   8       42.31       45.56      1.36 o 
   2   6   8        1.04       -0.34      0.91 o 
   3   6   8       18.73       21.15      0.96 o 
   4   6   8        2.46        2.30      0.63 o 
   5   6   8       21.44       25.04      0.94 o 
   6   6   8       11.86       12.75      0.60 o 
  -3   7   8        7.74        8.92      0.57 o 
  -2   7   8        1.37        2.27      0.50 o 
  -1   7   8        4.79        4.72      0.55 o 
   0   7   8        1.82        0.16      0.81 o 
   1   7   8       25.12       23.94      0.96 o 
   2   7   8       13.77       16.46      0.83 o 
   3   7   8       23.13       26.00      0.91 o 
   4   7   8        7.23        5.74      0.60 o 
   5   7   8        0.02        0.44      0.52 o 
  -1   8   8        9.29        7.02      0.52 o 
   0   8   8        4.45        5.16      0.55 o 
   1   8   8        3.38        2.79      0.47 o 
   2   8   8        8.07        9.60      0.60 o 
   3   8   8       45.32       44.00      1.17 o 
  -3  -6   9       54.35       56.38      1.59 o 
  -2  -6   9       38.27       39.54      1.12 o 
  -1  -6   9      120.48      112.95      2.32 o 
   0  -6   9       24.57       22.48      0.81 o 
   1  -6   9       11.90       13.40      0.68 o 
   2  -6   9       12.64        9.78      0.57 o 
  -5  -5   9       10.98       11.40      0.60 o 
  -4  -5   9       16.79       15.67      0.73 o 
  -3  -5   9        0.00        0.47      0.70 o 
  -2  -5   9       52.47       55.60      1.67 o 
  -1  -5   9       77.81       76.15      2.27 o 
   0  -5   9       41.22       40.35      1.30 o 
   1  -5   9      238.48      244.50      3.81 o 
   2  -5   9        8.95        8.01      0.70 o 
   3  -5   9        0.33       -0.31      0.60 o 
   4  -5   9       12.36       13.46      0.63 o 
  -5  -4   9       28.75       26.13      0.89 o 
  -4  -4   9       13.96       17.16      0.86 o 
  -3  -4   9        0.11       -0.05      0.70 o 
  -2  -4   9       62.20       61.29      1.83 o 
  -1  -4   9      121.30      121.87      2.92 o 
   0  -4   9        0.23        1.02      0.63 o 
   1  -4   9        0.31       -0.26      0.86 o 
   2  -4   9       67.42       65.51      1.88 o 
   3  -4   9        3.47        3.00      0.60 o 
   4  -4   9       56.35       54.74      1.49 o 
   5  -4   9        0.06        0.52      0.39 o 
  -6  -3   9       44.96       43.66      1.28 o 
  -5  -3   9        7.85        8.55      0.70 o 
  -4  -3   9       11.58       15.15      0.86 o 
  -3  -3   9        1.05        1.43      0.65 o 
  -2  -3   9       64.52       63.27      1.93 o 
  -1  -3   9        4.10        5.55      0.78 o 
   0  -3   9       48.55       57.32      1.64 o 
   1  -3   9      128.68      125.08      3.05 o 
   2  -3   9        7.26        9.86      0.86 o 
   3  -3   9       37.36       38.13      1.30 o 
   4  -3   9       40.95       32.70      1.07 o 
   5  -3   9       39.88       41.83      1.28 o 
   6  -3   9        3.43        2.14      0.39 o 
  -6  -2   9        1.67        1.62      0.52 o 
  -5  -2   9       82.04       91.46      2.48 o 
  -4  -2   9        7.31        7.82      0.70 o 
  -3  -2   9       48.02       45.93      1.38 o 
  -2  -2   9        5.67        8.74      0.78 o 
  -1  -2   9       52.56       53.12      1.62 o 
   0  -2   9      299.71      272.25      4.41 o 
   1  -2   9       30.17       29.52      1.17 o 
   2  -2   9       23.59       33.64      1.28 o 
   3  -2   9       64.41       54.35      1.67 o 
   4  -2   9       86.64       87.00      2.53 o 
   5  -2   9        0.29        0.68      0.50 o 
   6  -2   9        0.69        0.52      0.60 o 
  -6  -1   9        2.46        2.53      0.50 o 
  -5  -1   9        7.05        9.36      0.83 o 
  -4  -1   9        3.50        6.34      0.70 o 
  -3  -1   9       14.34       13.67      0.94 o 
  -2  -1   9        8.19       11.97      0.89 o 
  -1  -1   9      473.38      474.57      5.76 o 
   0  -1   9      219.08      230.36      3.96 o 
   1  -1   9       78.39       74.77      2.19 o 
   2  -1   9       73.96       76.02      2.14 o 
   3  -1   9       25.95       19.87      1.10 o 
   4  -1   9       67.73       81.06      2.19 o 
   5  -1   9       19.87       26.05      1.10 o 
   6  -1   9       33.90       29.42      0.96 o 
  -7   0   9        0.76        0.37      0.52 o 
  -6   0   9        0.04       -0.65      0.65 o 
  -5   0   9       28.70       27.23      1.10 o 
  -4   0   9        4.91        6.31      0.83 o 
  -3   0   9       20.99       20.19      1.10 o 
  -2   0   9       56.10       52.50      1.62 o 
  -1   0   9       13.85       13.61      0.99 o 
   0   0   9       69.37       72.79      1.98 o 
   1   0   9        9.90       13.12      0.91 o 
   2   0   9       15.48       12.26      0.91 o 
   3   0   9      142.56      152.02      3.42 o 
   4   0   9       72.96       81.19      2.22 o 
   5   0   9       58.59       57.98      1.80 o 
   6   0   9       23.68       25.11      0.96 o 
   7   0   9       10.59        9.75      0.52 o 
  -6   1   9        4.20        4.28      0.55 o 
  -5   1   9        4.14        4.54      0.68 o 
  -4   1   9      127.87      131.62      3.13 o 
  -3   1   9       66.45       60.09      1.77 o 
  -2   1   9      246.31      228.74      4.15 o 
  -1   1   9       25.01       25.87      1.02 o 
   0   1   9        9.55        9.91      0.86 o 
   1   1   9       16.69       14.81      1.02 o 
   2   1   9        6.14        9.15      0.83 o 
   3   1   9       79.28       84.50      2.27 o 
   4   1   9       55.37       69.03      2.03 o 
   5   1   9        1.75        4.09      0.68 o 
   6   1   9       65.11       73.47      2.11 o 
   7   1   9        9.16        6.57      0.52 o 
  -6   2   9        5.78        5.19      0.57 o 
  -5   2   9       36.58       32.86      1.15 o 
  -4   2   9        3.87        4.72      0.57 o 
  -3   2   9       19.74       14.81      0.94 o 
  -2   2   9       20.10       21.75      1.07 o 
  -1   2   9      212.68      200.16      3.73 o 
   0   2   9      395.36      410.44      5.37 o 
   1   2   9       41.64       45.61      1.38 o 
   2   2   9        1.88        3.89      0.76 o 
   3   2   9       24.76       26.55      1.17 o 
   4   2   9       13.99       17.26      0.94 o 
   5   2   9        0.14        0.18      0.78 o 
   6   2   9        0.14        0.39      0.55 o 
   7   2   9        1.37        2.14      0.42 o 
  -6   3   9        0.36       -0.52      0.60 o 
  -5   3   9        6.29        6.57      0.65 o 
  -4   3   9        1.75        2.11      0.57 o 
  -3   3   9       12.33       14.60      0.96 o 
  -2   3   9        0.12        0.34      0.94 o 
  -1   3   9       36.83       31.37      1.15 o 
   0   3   9       25.28       26.29      1.15 o 
   1   3   9      248.43      258.21      4.36 o 
   2   3   9        2.93        2.82      0.73 o 
   3   3   9      192.25      199.17      3.83 o 
   4   3   9       26.67       29.00      1.15 o 
   5   3   9       46.61       54.56      1.72 o 
   6   3   9       39.13       46.55      1.43 o 
   7   3   9        0.55        1.17      0.47 o 
  -5   4   9        0.94        2.58      0.47 o 
  -4   4   9        0.19        0.44      0.73 o 
  -3   4   9       56.67       58.18      1.77 o 
  -2   4   9        1.12        2.14      0.57 o 
  -1   4   9        8.49       12.60      0.83 o 
   0   4   9       41.63       39.30      1.30 o 
   1   4   9       36.01       32.81      1.20 o 
   2   4   9       16.64       13.54      0.96 o 
   3   4   9       29.96       30.10      1.17 o 
   4   4   9        0.66        0.81      0.55 o 
   5   4   9      118.85      124.92      2.76 o 
   6   4   9       23.63       23.68      0.86 o 
  -5   5   9        1.61        1.15      0.39 o 
  -4   5   9       32.36       29.00      0.94 o 
  -3   5   9        7.74        8.79      0.68 o 
  -2   5   9       25.57       18.70      0.89 o 
  -1   5   9       10.82       12.41      0.86 o 
   0   5   9        2.40        1.75      0.63 o 
   1   5   9        1.61        0.26      0.60 o 
   2   5   9       40.55       40.14      1.30 o 
   3   5   9       36.68       30.04      1.12 o 
   4   5   9       14.79       17.37      0.89 o 
   5   5   9       66.51       72.29      1.98 o 
   6   5   9       20.88       23.03      0.73 o 
  -4   6   9       13.41       12.73      0.63 o 
  -3   6   9       80.98       75.66      1.90 o 
  -2   6   9        5.24        5.03      0.57 o 
  -1   6   9        7.17        8.74      0.73 o 
   0   6   9       58.13       53.31      1.67 o 
   1   6   9       24.22       26.03      1.04 o 
   2   6   9       23.34       24.41      1.04 o 
   3   6   9       15.92       13.95      0.78 o 
   4   6   9        4.77        4.75      0.55 o 
   5   6   9        9.30       10.38      0.60 o 
  -2   7   9        3.66        2.89      0.42 o 
  -1   7   9        7.52       10.07      0.60 o 
   0   7   9       18.43       18.33      0.78 o 
   1   7   9        1.31        0.37      0.65 o 
   2   7   9       70.38       71.30      1.93 o 
   3   7   9        3.66        4.09      0.44 o 
   4   7   9       33.01       34.22      1.04 o 
  -3  -5  10       21.80       20.99      0.76 o 
  -2  -5  10       40.53       42.30      1.25 o 
  -1  -5  10        2.97        3.52      0.55 o 
   0  -5  10        6.69        6.83      0.55 o 
   1  -5  10       47.12       47.36      1.36 o 
   2  -5  10        3.71        3.63      0.47 o 
  -4  -4  10        0.00       -0.03      0.65 o 
  -3  -4  10       30.24       36.93      1.20 o 
  -2  -4  10       25.62       28.27      1.04 o 
  -1  -4  10        3.36        4.88      0.63 o 
   0  -4  10        7.18        9.18      0.70 o 
   1  -4  10       42.86       43.16      1.33 o 
   2  -4  10       10.94        9.39      0.70 o 
   3  -4  10        8.60        9.13      0.63 o 
   4  -4  10        8.52        9.78      0.63 o 
  -5  -3  10        0.17        1.15      0.42 o 
  -4  -3  10        1.06        1.56      0.55 o 
  -3  -3  10       20.16       23.29      0.99 o 
  -2  -3  10       48.47       51.48      1.51 o 
  -1  -3  10       20.92       18.57      0.96 o 
   0  -3  10       48.99       56.70      1.85 o 
   1  -3  10        1.21        0.37      0.89 o 
   2  -3  10        9.60       10.51      0.76 o 
   3  -3  10        0.43        2.37      0.52 o 
   4  -3  10       13.15       14.11      0.76 o 
   5  -3  10       12.66       10.25      0.63 o 
  -5  -2  10       16.94       16.59      0.83 o 
  -4  -2  10        0.76        0.05      0.76 o 
  -3  -2  10       32.97       31.27      1.12 o 
  -2  -2  10       18.19       21.15      0.99 o 
  -1  -2  10       15.96       17.42      0.91 o 
   0  -2  10        4.08        6.00      0.78 o 
   1  -2  10        5.31        4.72      0.78 o 
   2  -2  10        0.57        0.78      0.78 o 
   3  -2  10        2.53        3.94      0.70 o 
   4  -2  10        0.08        0.21      0.73 o 
   5  -2  10        0.58        0.29      0.63 o 
  -6  -1  10        6.58        5.74      0.50 o 
  -5  -1  10       88.48      101.01      2.35 o 
  -4  -1  10        0.03        0.44      0.55 o 
  -3  -1  10       46.27       47.78      1.41 o 
  -2  -1  10        1.03        2.37      0.63 o 
  -1  -1  10        3.21        3.34      0.70 o 
   0  -1  10        3.79        5.87      0.78 o 
   1  -1  10        2.09        2.71      0.68 o 
   2  -1  10      158.28      162.71      3.55 o 
   3  -1  10       43.52       42.09      1.33 o 
   4  -1  10        0.89        0.23      0.96 o 
   5  -1  10        1.01        2.01      0.52 o 
   6  -1  10        7.87        7.17      0.55 o 
  -6   0  10       12.48       11.87      0.60 o 
  -5   0  10       63.83       62.96      1.70 o 
  -4   0  10        8.60        7.35      0.73 o 
  -3   0  10       85.52       81.21      2.14 o 
  -2   0  10        2.78        2.27      0.70 o 
  -1   0  10      149.21      159.19      3.36 o 
   0   0  10       68.62       58.13      1.72 o 
   1   0  10        2.50        2.35      0.76 o 
   2   0  10       92.06       91.38      2.66 o 
   3   0  10      130.42      141.33      3.34 o 
   4   0  10        2.85        3.57      0.68 o 
   5   0  10       55.49       56.28      1.64 o 
   6   0  10       41.62       40.87      1.20 o 
  -6   1  10        9.12        7.98      0.52 o 
  -5   1  10        0.06        0.05      0.73 o 
  -4   1  10        2.64        2.50      0.68 o 
  -3   1  10       83.88       82.93      2.24 o 
  -2   1  10        3.29        3.39      0.70 o 
  -1   1  10      320.68      322.79      4.88 o 
   0   1  10       12.40       12.10      0.89 o 
   1   1  10        3.40        6.94      0.78 o 
   2   1  10       76.36       72.81      2.19 o 
   3   1  10       92.84       98.01      2.82 o 
   4   1  10       21.63       17.66      0.96 o 
   5   1  10       84.95       90.00      2.35 o 
   6   1  10        5.08        6.08      0.52 o 
  -5   2  10        6.12        7.35      0.65 o 
  -4   2  10       37.60       37.87      1.15 o 
  -3   2  10       40.18       32.70      1.20 o 
  -2   2  10        2.76        4.02      0.65 o 
  -1   2  10        1.31        2.63      0.70 o 
   0   2  10      217.61      211.87      3.99 o 
   1   2  10        6.09        6.68      0.81 o 
   2   2  10       75.86       83.61      2.27 o 
   3   2  10       10.76       11.63      0.86 o 
   4   2  10        2.97        2.53      0.65 o 
   5   2  10       26.11       24.65      0.94 o 
   6   2  10        3.02        3.83      0.50 o 
  -5   3  10        0.33        0.03      0.52 o 
  -4   3  10       41.00       39.48      1.23 o 
  -3   3  10       11.86       10.90      0.81 o 
  -2   3  10        0.10       -0.31      0.81 o 
  -1   3  10        6.13        6.31      0.70 o 
   0   3  10       17.90       15.60      0.96 o 
   1   3  10        8.83       10.22      0.89 o 
   2   3  10       20.32       21.28      1.02 o 
   3   3  10       19.05       20.52      0.99 o 
   4   3  10       32.07       27.36      1.07 o 
   5   3  10        0.16        0.60      0.68 o 
   6   3  10        0.80        0.16      0.55 o 
  -4   4  10       17.17       17.86      0.78 o 
  -3   4  10        5.92        5.09      0.55 o 
  -2   4  10       30.73       28.27      1.07 o 
  -1   4  10       60.87       55.39      1.72 o 
   0   4  10       28.36       31.22      1.17 o 
   1   4  10       12.06       12.26      0.83 o 
   2   4  10       10.10        9.73      0.78 o 
   3   4  10        0.05        0.18      0.76 o 
   4   4  10        0.77        0.52      0.89 o 
   5   4  10        4.50        4.09      0.52 o 
  -4   5  10       30.46       28.77      0.86 o 
  -3   5  10       26.83       20.45      0.78 o 
  -2   5  10       30.90       32.18      1.02 o 
  -1   5  10       38.66       36.43      1.12 o 
   0   5  10        9.27        9.36      0.73 o 
   1   5  10       11.24       10.46      0.76 o 
   2   5  10        8.04        7.77      0.65 o 
   3   5  10        1.83        1.98      0.50 o 
   4   5  10        4.87        4.54      0.60 o 
   5   5  10        0.36        0.65      0.39 o 
  -2   6  10       55.13       47.00      1.30 o 
  -1   6  10       24.53       21.75      0.83 o 
   0   6  10       10.85        9.99      0.70 o 
   1   6  10       51.75       50.57      1.51 o 
   2   6  10        6.69        5.58      0.52 o 
   3   6  10        0.62        1.38      0.44 o 
   4   6  10        0.55        0.57      0.42 o 
   0   7  10        0.15        0.94      0.39 o 
   1   7  10       27.96       28.92      0.89 o 
  -3  -4  11       47.39       49.13      1.43 o 
  -2  -4  11        6.21        5.84      0.55 o 
  -1  -4  11       30.74       28.14      0.91 o 
   0  -4  11       28.83       26.24      0.83 o 
   1  -4  11       21.77       21.23      0.76 o 
   2  -4  11       23.70       21.41      0.70 o 
  -4  -3  11       17.85       15.54      0.73 o 
  -3  -3  11       17.53       20.45      0.81 o 
  -2  -3  11       19.75       19.09      0.89 o 
  -1  -3  11       77.11       73.08      2.06 o 
   0  -3  11       10.89       10.51      0.78 o 
   1  -3  11       50.86       52.81      1.54 o 
   2  -3  11        1.62        1.33      0.50 o 
   3  -3  11       13.46       12.83      0.63 o 
  -4  -2  11       18.65       18.39      0.76 o 
  -3  -2  11        5.27        5.22      0.68 o 
  -2  -2  11        9.72        9.49      0.76 o 
  -1  -2  11       86.60       82.39      2.27 o 
   0  -2  11       10.90       10.59      0.78 o 
   1  -2  11        4.48        4.41      0.73 o 
   2  -2  11       12.44       13.74      0.86 o 
   3  -2  11        5.46        5.40      0.65 o 
   4  -2  11       12.94       14.58      0.70 o 
  -5  -1  11       15.43       16.20      0.73 o 
  -4  -1  11       32.28       35.99      1.02 o 
  -3  -1  11       33.56       38.28      1.15 o 
  -2  -1  11       58.75       56.12      1.64 o 
  -1  -1  11        5.97        6.23      0.76 o 
   0  -1  11        2.89        2.48      0.65 o 
   1  -1  11       94.98       93.65      2.61 o 
   2  -1  11       15.31       14.40      0.94 o 
   3  -1  11       10.83        8.50      0.73 o 
   4  -1  11       26.57       20.21      0.83 o 
   5  -1  11       14.87       16.40      0.73 o 
  -5   0  11        0.08        0.34      0.39 o 
  -4   0  11       23.82       24.33      0.91 o 
  -3   0  11        3.67        3.68      0.65 o 
  -2   0  11       14.53       16.77      0.91 o 
  -1   0  11        1.62        2.35      0.63 o 
   0   0  11       43.22       41.52      1.33 o 
   1   0  11       30.06       27.67      1.20 o 
   2   0  11       70.00       75.47      2.01 o 
   3   0  11       39.83       34.66      1.20 o 
   4   0  11       59.26       57.90      1.64 o 
   5   0  11        0.06        0.39      0.39 o 
  -5   1  11        5.96        5.50      0.52 o 
  -4   1  11        6.59        6.13      0.60 o 
  -3   1  11        6.11        6.89      0.73 o 
  -2   1  11        5.34        4.43      0.73 o 
  -1   1  11       23.28       24.80      1.10 o 
   0   1  11       34.34       34.01      1.28 o 
   1   1  11       31.82       30.25      1.23 o 
   2   1  11       21.95       26.89      1.12 o 
   3   1  11        0.82        0.39      0.78 o 
   4   1  11       80.95       83.53      2.19 o 
   5   1  11       33.89       36.09      1.07 o 
  -4   2  11        1.55        0.55      0.50 o 
  -3   2  11        7.39        7.17      0.63 o 
  -2   2  11        1.66        2.16      0.63 o 
  -1   2  11       26.89       21.75      0.96 o 
   0   2  11        4.17        6.34      0.70 o 
   1   2  11       25.06       27.28      1.07 o 
   2   2  11       49.16       49.84      1.51 o 
   3   2  11        5.73        3.86      0.70 o 
   4   2  11       39.67       44.52      1.28 o 
   5   2  11        2.71        4.64      0.50 o 
  -4   3  11       34.19       31.79      0.96 o 
  -3   3  11        6.17        5.24      0.60 o 
  -2   3  11       52.12       46.60      1.38 o 
  -1   3  11        0.90        0.99      0.55 o 
   0   3  11       40.40       29.91      1.10 o 
   1   3  11       27.47       26.52      1.04 o 
   2   3  11       24.40       24.88      1.07 o 
   3   3  11        6.55        7.41      0.60 o 
   4   3  11       49.52       51.74      1.49 o 
   5   3  11       13.80       14.87      0.70 o 
  -3   4  11        2.07        2.40      0.44 o 
  -2   4  11       19.06       20.39      0.83 o 
  -1   4  11       44.32       38.83      1.20 o 
   0   4  11       23.50       21.49      0.94 o 
   1   4  11       10.55       10.93      0.76 o 
   2   4  11        8.09        7.82      0.65 o 
   3   4  11        1.61        0.73      0.50 o 
   4   4  11       16.53       16.93      0.70 o 
  -2   5  11        2.71        3.34      0.44 o 
  -1   5  11        5.22        4.75      0.52 o 
   0   5  11        1.75        2.89      0.47 o 
   1   5  11       20.47       20.32      0.86 o 
   2   5  11        2.17        1.72      0.44 o 
   3   5  11       19.17       15.88      0.70 o 
   0   6  11        7.40        6.21      0.57 o 
   1   6  11       23.59       26.31      0.89 o 
  -1  -3  12        8.57        9.44      0.55 o 
   0  -3  12        0.16       -0.57      0.57 o 
   1  -3  12       30.02       25.32      0.83 o 
  -3  -2  12       10.15        9.41      0.63 o 
  -2  -2  12       26.00       26.13      0.83 o 
  -1  -2  12       10.22        9.10      0.60 o 
   0  -2  12       17.66       15.20      0.68 o 
   1  -2  12       18.97       18.28      0.81 o 
   2  -2  12       17.48       16.38      0.68 o 
  -3  -1  12        0.02       -0.68      0.68 o 
  -2  -1  12      103.97      100.15      2.19 o 
  -1  -1  12        0.53        0.18      0.76 o 
   0  -1  12        4.63        5.79      0.60 o 
   1  -1  12       71.65       68.88      2.03 o 
   2  -1  12        1.02        0.08      0.73 o 
   3  -1  12        0.82        1.10      0.47 o 
  -3   0  12        1.66        1.10      0.44 o 
  -2   0  12       25.34       25.27      0.89 o 
  -1   0  12       69.32       63.61      1.72 o 
   0   0  12        0.57        0.96      0.55 o 
   1   0  12        7.70       11.14      0.78 o 
   2   0  12       36.53       32.44      1.07 o 
   3   0  12       27.74       32.50      0.94 o 
  -3   1  12        1.52        1.70      0.44 o 
  -2   1  12       15.26       14.03      0.76 o 
  -1   1  12        1.09        2.43      0.50 o 
   0   1  12        7.66        7.56      0.70 o 
   1   1  12       29.70       29.18      1.02 o 
   2   1  12        9.94        7.38      0.68 o 
   3   1  12       40.17       37.76      1.12 o 
   4   1  12       19.79       21.59      0.81 o 
  -3   2  12        4.43        4.62      0.50 o 
  -2   2  12       11.22        8.45      0.63 o 
  -1   2  12        0.94       -0.37      0.70 o 
   0   2  12       67.59       55.39      1.62 o 
   1   2  12       25.43       29.42      0.99 o 
   2   2  12        8.43        8.48      0.73 o 
   3   2  12       58.21       59.70      1.72 o 
   4   2  12        8.64        8.50      0.60 o 
  -2   3  12        0.21        0.99      0.39 o 
  -1   3  12      147.58      123.90      2.43 o 
   0   3  12        5.18        3.44      0.57 o 
   1   3  12       17.88       14.50      0.73 o 
   2   3  12        1.27        0.89      0.50 o 
   3   3  12       60.29       61.68      1.70 o 
  -1   4  12        0.58        2.30      0.42 o 
   0   4  12       66.05       53.07      1.59 o 
   1   4  12        0.02        0.18      0.57 o 
   2   4  12        7.18        5.53      0.55 o 
   0   0  13       21.20       19.30      0.76 o 
   1   0  13        3.45        4.80      0.50 o 
  -1   1  13        0.04       -0.16      0.50 o 
   0   1  13        0.66        1.43      0.50 o 
   1   1  13        1.16       -0.08      0.63 o 
   0   2  13        1.09        0.96      0.44 o 
                                                 
